# Supplementary material for: Evaluation of Oxford Nanopore’s MinION Sequencing Device for Microbial Whole Genome Sequencing Applications
Source: Sci Rep. 2018 Jul 19;8:10931. doi: 10.1038/s41598-018-29334-5 (PMC6053456; doi:10.1038/s41598-018-29334-5)
Supplement: Supplementary file 2 — Supplementary Table 3 [file 41598_2018_29334_MOESM2_ESM.xlsx]

## Sheet: Sheet1
barcode	Oragnism	filter_param	number of seqs start	correction_loaded	trimming_loaded	unitigging_loaded	number_contigs	contig_length	ref_length	query_length	unaligned_ref_bases	unaligned_query_bases	breakpoints_ref	breakpoints_query	relocations_ref	relocations_query	inversion_ref	inversion_query	insertions_ref	mean_insert_length_ref	insertions_query	mean_insert_length_query	total_snps	total_indel
BC03	FH	raw	202876	188741	2752	2739	1
BC03	FH	rarefy - 1000 (~3x coverage)	1000	931	920	852	24	59021	1922599
BC03	FH	rarefy - 2500 (~9x coverage)	2500	2302	2290	2221	7	910673	1922599
BC03	FH	rarefy - 5000 (~20x coverage)	5000	4658	4519	4515	2	1688037; 206207	1922599
BC03	FH	rarefy - 10000 (~40x coverage)	10000	9342	7445	7445	2	1939617; 53522	1922599	1939617	0	8	6	7	1	1	0	0	2	38.5	1	8	173	9357
BC03	FH	rarefy - 10000 - nanopolish	10000	9342	7445	7445	2	1939617; 53522	1922599	1939617	0	8	6	7	1	1	0	0	2	38.5	1	8	129	5158
BC03	FH	rarefy - 20000 (~80x coverage)	20000	18646	5246	5246	1	1934148	1922599	1934148	0	0	6	6	1	1	0	0	2	38.5	0	0	106	7736
BC03	FH	rarefy - 30000 (~120x coverage)	30000	27909	4538	4538	2	1933248; 40994	1922599	1933248	0	0	6	6	1	1	0	0	2	38.5	0	0	99	6988
BC03	FH	endTrim100	202876	185125	8155	8126	2	1953990; 111612	1922599	1953989	630	1	8	9	1	1	0	0	3	225	1	1	100	6752
BC03	FH	endTrim50	202876	186958	8109	8082	2	1954938; 109206	1922599	1954938	0	0	6	6	1	1	0	0	2	38	0	0	75	6456
BC03	FH	porechop Trim	202876	187414	2730	2718	2	1954182; 56226	1922599	1954185	590	3	10	10	1	1	0	0	4	167	1	3	111	6783
BC03	FH	minLength1000	188741	188741	8142	8116	2	1954423; 38587	1922599	1954423	488	0	6	6	1	1	0	0	2	262	0	0	84	6623
BC03	FH	minLength1000 minqual8	188740	188740	8142	8116	2	1954423; 38587	1922599	1954423	488	0	6	6	1	1	0	0	2	262	0	0	84	6623
BC03	FH	Minqual10	202799	188673	8142	8116	2	1954423; 38587	1922599	1954423	488	0	6	6	1	1	0	0	2	262	0	0	84	6623
BC03	FH	Minqual20	79911	76072	10140	10140	2	1940019; 63868	1922599	1940019	0	0	6	6	1	1	0	0	2	38.5	0	0	80	5569
BC03	FH	minLength 1000 minqual 20	76072	76072	10140	10140	2	1940019; 63868	1922599	1940019	0	0	6	6	1	1	0	0	2	38	0	0	80	5569
BC03	FH	raw - FLYE with 1 correction	202876	NA	NA	NA	3	1963029; 10357; 2317	1922599	1963029	4	93	9	8	1	1	0	0	4	41.3	2	46.5	509	46207
BC04	YR	endTrim100	395362	381797	6553	6531	1	4501206	4372253	4501206	195291	294183	266	266	24	22	6	4	66	3113	95	3736	18116	20290
BC04	YR	endTrim50	395362	383314	6517	6495	1	4501021	4372253	4501021	195290	294077	264	264	24	21	6	4	65	3195	95	3736	18112	20462
BC04	YR	porechop Trim	395362	383866	6307	6287	1	4491394	4372253	4491394	195290	294072	264	264	24	21	6	4	65	3159	95	3634	18106	10218
BC04	YR	minLength1000	384855	384855	6507	6485	1	4494231	4372253	4494231	195289	294042	264	264	24	21	6	4	65	3159	95	3666	18131	20652
BC04	YR	minLength1000 minqual8	384855	384855	6507	6485	1	4494234	4372253	4494234	195289	294044	264	264	24	21	6	4	65	3159	95	3666	18131	20653
BC04	YR	Minqual10	395304	384805	6507	6485	1	4494234	4372253	4494234	195289	294044	264	264	24	21	6	4	65	3159	95	3666	18131	20653
BC04	YR	Minqual20	108994	107426	10229	10204	5	4484752; 39988; 27926; 25186; 27129	4372253	4484752	194577	294028	262	262	24	21	6	4	66	3104	91	3429	18126	16182
BC04	YR	minLength 1000 minqual 20	107426	107426	10229	10204	5	4484752; 39988; 27926; 25186; 27129	4372253	4484752	194577	294028	262	262	24	21	6	4	66	3104	91	3429	18126	16182
BC04	YR	rarefy - 1000 (~1x coverage)	1000	972	925	694	5	39629	4372253
BC04	YR	rarefy - 2500 (~5x coverage)	2500	2426	2404	2318	66	191142	4372253
BC04	YR	rarefy - 5000 (~8x coverage)	5000	4856	4835	4758	18	869857	4372253
BC04	YR	rarefy - 10000 (~20x coverage)	10000	9733	9691	9557	2	3667584; 762517	4372253	4430101	784796	295223	420	418	24	21	6	6	152	5654	111	2869	19943	43427
BC04	YR	rarefy - 20000 - nanopolish	10000	9733	9691	9557	2	3667584; 762517	4372253	4495774	194551	294328	266	266	23	23	6	4	68	3162	93	3302	18543	11173
BC04	YR	rarefy - 20000 (~35x coverage)	20000	19483	18476	18471	1	4476578	4372253	4476578	195120	293479	262	262	24	22	6	4	64	3207	91	3429	18337	27851
BC04	YR	rarefy - 30000 (~50x coverage)	30000	29170	16577	16574	1	4462728	4372253	4462728	195510	301047	266	268	23	21	6	4	69	2982	95	3371	18252	24219
BC04	YR	raw - FLYE with 1 correction	395362	NA	NA	NA	1	4516087	4372253	4516087	194656	297900	256	258	22	22	6	4	67	3061	87	3570	18777	44688
