# Supplementary material for: Evaluation of Oxford Nanopore’s MinION Sequencing Device for Microbial Whole Genome Sequencing Applications
Source: Sci Rep. 2018 Jul 19;8:10931. doi: 10.1038/s41598-018-29334-5 (PMC6053456; doi:10.1038/s41598-018-29334-5)
Supplement: Supplementary file 3 — Supplementary Table 4 [file 41598_2018_29334_MOESM3_ESM.xlsx]

## Sheet: Sheet1
Taxon_ID	Link_genbank_ID	Identity
1001534	NC_016937.1|kraken:taxid|1001534	Francisella tularensis TI0902
1001534	NC_016937.1|kraken:taxid|1001534	Francisella tularensis subsp. tularensis strain TI0902
1001534	NC_016937.1|kraken:taxid|1001534	Francisella tularensis subsp. tularensis str. TI0902
1001534	NC_016937.1|kraken:taxid|1001534	Francisella tularensis subsp. tularensis TI0902
1001542	NC_016933.1|kraken:taxid|1001542	Francisella tularensis subsp. tularensis str. TIGB03
1001542	NC_016933.1|kraken:taxid|1001542	Francisella tularensis subsp. tularensis TIGB03
1001542	NC_016933.1|kraken:taxid|1001542	Francisella tularensis subsp. tularensis strain TIGB03
1001542	NC_016933.1|kraken:taxid|1001542	Francisella tularensis TIGB03
1001582	NC_017190.1|kraken:taxid|1001582	Bacillus amyloliquefaciens LL3
1001582	NC_017190.1|kraken:taxid|1001582	Bacillus amyloliquefaciens str. LL3
1001582	NC_017190.1|kraken:taxid|1001582	Bacillus amyloliquefaciens strain LL3
1001582	NC_017189.1|kraken:taxid|1001582	Bacillus amyloliquefaciens LL3
1001582	NC_017189.1|kraken:taxid|1001582	Bacillus amyloliquefaciens str. LL3
1001582	NC_017189.1|kraken:taxid|1001582	Bacillus amyloliquefaciens strain LL3
1001989	NZ_CP006632.1|kraken:taxid|1001989	Escherichia coli str. PCN033
1001989	NZ_CP006632.1|kraken:taxid|1001989	Escherichia coli PCN033
1001989	NZ_CP006632.1|kraken:taxid|1001989	Escherichia coli strain PCN033
1001989	NZ_CP006634.1|kraken:taxid|1001989	Escherichia coli str. PCN033
1001989	NZ_CP006634.1|kraken:taxid|1001989	Escherichia coli PCN033
1001989	NZ_CP006634.1|kraken:taxid|1001989	Escherichia coli strain PCN033
1001989	NZ_CP006633.1|kraken:taxid|1001989	Escherichia coli str. PCN033
1001989	NZ_CP006633.1|kraken:taxid|1001989	Escherichia coli PCN033
1001989	NZ_CP006633.1|kraken:taxid|1001989	Escherichia coli strain PCN033
1001989	NZ_CP006635.1|kraken:taxid|1001989	Escherichia coli str. PCN033
1001989	NZ_CP006635.1|kraken:taxid|1001989	Escherichia coli PCN033
1001989	NZ_CP006635.1|kraken:taxid|1001989	Escherichia coli strain PCN033
1003191	NZ_CP007505.1|kraken:taxid|1003191	Salmonella enterica subsp. enterica serovar Tennessee strain TXSC_TXSC08-19
1003191	NZ_CP007505.1|kraken:taxid|1003191	Salmonella enterica subsp. enterica serovar Tennessee str. TXSC_TXSC08-19
1004954	NZ_CP006961.1|kraken:taxid|1004954	Brucella suis bv. 1 str. S2
1004954	NZ_CP006961.1|kraken:taxid|1004954	Brucella suis bv. 1 strain S2
1004954	NZ_CP006962.1|kraken:taxid|1004954	Brucella suis bv. 1 str. S2
1004954	NZ_CP006962.1|kraken:taxid|1004954	Brucella suis bv. 1 strain S2
1006007	NC_017138.1|kraken:taxid|1006007	Bacillus megaterium str. WSH-002
1006007	NC_017138.1|kraken:taxid|1006007	Bacillus megaterium strain WSH-002
1006007	NC_017138.1|kraken:taxid|1006007	Bacillus megaterium WSH-002
1006007	NC_017138.1|kraken:taxid|1006007	Bacillus megaterium WSH002
1006007	NC_017139.1|kraken:taxid|1006007	Bacillus megaterium str. WSH-002
1006007	NC_017139.1|kraken:taxid|1006007	Bacillus megaterium strain WSH-002
1006007	NC_017139.1|kraken:taxid|1006007	Bacillus megaterium WSH-002
1006007	NC_017139.1|kraken:taxid|1006007	Bacillus megaterium WSH002
1006007	NC_017141.1|kraken:taxid|1006007	Bacillus megaterium str. WSH-002
1006007	NC_017141.1|kraken:taxid|1006007	Bacillus megaterium strain WSH-002
1006007	NC_017141.1|kraken:taxid|1006007	Bacillus megaterium WSH-002
1006007	NC_017141.1|kraken:taxid|1006007	Bacillus megaterium WSH002
1006007	NC_017140.1|kraken:taxid|1006007	Bacillus megaterium str. WSH-002
1006007	NC_017140.1|kraken:taxid|1006007	Bacillus megaterium strain WSH-002
1006007	NC_017140.1|kraken:taxid|1006007	Bacillus megaterium WSH-002
1006007	NC_017140.1|kraken:taxid|1006007	Bacillus megaterium WSH002
1006543	NC_017347.1|kraken:taxid|1006543	Staphylococcus aureus subsp. aureus strain T0131
1006543	NC_017347.1|kraken:taxid|1006543	Staphylococcus aureus subsp. aureus T0131
1006543	NC_017347.1|kraken:taxid|1006543	Staphylococcus aureus subsp. aureus str. T0131
1006543	NC_017347.1|kraken:taxid|1006543	Staphylococcus aureus T0131
1008297	NC_017054.1|kraken:taxid|1008297	Salmonella enterica subsp. enterica serovar Typhimurium strain 798
1008297	NC_017054.1|kraken:taxid|1008297	Salmonella enterica subsp. enterica serovar Typhimurium str. 798
1008297	NC_017046.1|kraken:taxid|1008297	Salmonella enterica subsp. enterica serovar Typhimurium strain 798
1008297	NC_017046.1|kraken:taxid|1008297	Salmonella enterica subsp. enterica serovar Typhimurium str. 798
1009846	NC_018514.1|kraken:taxid|1009846	Burkholderia cepacia strain GG4
1009846	NC_018514.1|kraken:taxid|1009846	Burkholderia cepacia GG4
1009846	NC_018514.1|kraken:taxid|1009846	Burkholderia cepacia str. GG4
1009846	NC_018513.1|kraken:taxid|1009846	Burkholderia cepacia strain GG4
1009846	NC_018513.1|kraken:taxid|1009846	Burkholderia cepacia GG4
1009846	NC_018513.1|kraken:taxid|1009846	Burkholderia cepacia str. GG4
1010834	NZ_CP002871.1|kraken:taxid|1010834	Mycobacterium tuberculosis strain HKBS1
1010834	NZ_CP002871.1|kraken:taxid|1010834	Mycobacterium tuberculosis HKBS1
1010834	NZ_CP002871.1|kraken:taxid|1010834	Mycobacterium tuberculosis str. HKBS1
1010835	NZ_CP002882.1|kraken:taxid|1010835	Mycobacterium tuberculosis strain BT2
1010835	NZ_CP002882.1|kraken:taxid|1010835	Mycobacterium tuberculosis BT2
1010835	NZ_CP002882.1|kraken:taxid|1010835	Mycobacterium tuberculosis str. BT2
1010836	NZ_CP002883.1|kraken:taxid|1010836	Mycobacterium tuberculosis str. BT1
1010836	NZ_CP002883.1|kraken:taxid|1010836	Mycobacterium tuberculosis strain BT1
1010836	NZ_CP002883.1|kraken:taxid|1010836	Mycobacterium tuberculosis BT1
101571	NZ_CP013421.1|kraken:taxid|101571	GTC P3-415
101571	NZ_CP013421.1|kraken:taxid|101571	Burkholderia sp. A1301
101571	NZ_CP013421.1|kraken:taxid|101571	NCTC 13147
101571	NZ_CP013421.1|kraken:taxid|101571	strain EY 3383
101571	NZ_CP013421.1|kraken:taxid|101571	CIP 107078
101571	NZ_CP013421.1|kraken:taxid|101571	Burkholderia ubonensis
101571	NZ_CP013421.1|kraken:taxid|101571	Burkholderia uboniae
101571	NZ_CP013421.1|kraken:taxid|101571	CCUG 48852
101571	NZ_CP013421.1|kraken:taxid|101571	Burkholderia sp. 17540
101571	NZ_CP013421.1|kraken:taxid|101571	Burkholderia ubonensis corrig. Yabuuchi et al. 2000
101571	NZ_CP013462.1|kraken:taxid|101571	GTC P3-415
101571	NZ_CP013462.1|kraken:taxid|101571	Burkholderia sp. A1301
101571	NZ_CP013462.1|kraken:taxid|101571	NCTC 13147
101571	NZ_CP013462.1|kraken:taxid|101571	strain EY 3383
101571	NZ_CP013462.1|kraken:taxid|101571	CIP 107078
101571	NZ_CP013462.1|kraken:taxid|101571	Burkholderia ubonensis
101571	NZ_CP013462.1|kraken:taxid|101571	Burkholderia uboniae
101571	NZ_CP013462.1|kraken:taxid|101571	CCUG 48852
101571	NZ_CP013462.1|kraken:taxid|101571	Burkholderia sp. 17540
101571	NZ_CP013462.1|kraken:taxid|101571	Burkholderia ubonensis corrig. Yabuuchi et al. 2000
101571	NZ_CP013465.1|kraken:taxid|101571	GTC P3-415
101571	NZ_CP013465.1|kraken:taxid|101571	Burkholderia sp. A1301
101571	NZ_CP013465.1|kraken:taxid|101571	NCTC 13147
101571	NZ_CP013465.1|kraken:taxid|101571	strain EY 3383
101571	NZ_CP013465.1|kraken:taxid|101571	CIP 107078
101571	NZ_CP013465.1|kraken:taxid|101571	Burkholderia ubonensis
101571	NZ_CP013465.1|kraken:taxid|101571	Burkholderia uboniae
101571	NZ_CP013465.1|kraken:taxid|101571	CCUG 48852
101571	NZ_CP013465.1|kraken:taxid|101571	Burkholderia sp. 17540
101571	NZ_CP013465.1|kraken:taxid|101571	Burkholderia ubonensis corrig. Yabuuchi et al. 2000
101571	NZ_CP013463.1|kraken:taxid|101571	GTC P3-415
101571	NZ_CP013463.1|kraken:taxid|101571	Burkholderia sp. A1301
101571	NZ_CP013463.1|kraken:taxid|101571	NCTC 13147
101571	NZ_CP013463.1|kraken:taxid|101571	strain EY 3383
101571	NZ_CP013463.1|kraken:taxid|101571	CIP 107078
101571	NZ_CP013463.1|kraken:taxid|101571	Burkholderia ubonensis
101571	NZ_CP013463.1|kraken:taxid|101571	Burkholderia uboniae
101571	NZ_CP013463.1|kraken:taxid|101571	CCUG 48852
101571	NZ_CP013463.1|kraken:taxid|101571	Burkholderia sp. 17540
101571	NZ_CP013463.1|kraken:taxid|101571	Burkholderia ubonensis corrig. Yabuuchi et al. 2000
101571	NZ_CP013447.1|kraken:taxid|101571	GTC P3-415
101571	NZ_CP013447.1|kraken:taxid|101571	Burkholderia sp. A1301
101571	NZ_CP013447.1|kraken:taxid|101571	NCTC 13147
101571	NZ_CP013447.1|kraken:taxid|101571	strain EY 3383
101571	NZ_CP013447.1|kraken:taxid|101571	CIP 107078
101571	NZ_CP013447.1|kraken:taxid|101571	Burkholderia ubonensis
101571	NZ_CP013447.1|kraken:taxid|101571	Burkholderia uboniae
101571	NZ_CP013447.1|kraken:taxid|101571	CCUG 48852
101571	NZ_CP013447.1|kraken:taxid|101571	Burkholderia sp. 17540
101571	NZ_CP013447.1|kraken:taxid|101571	Burkholderia ubonensis corrig. Yabuuchi et al. 2000
101571	NZ_CP013420.1|kraken:taxid|101571	GTC P3-415
101571	NZ_CP013420.1|kraken:taxid|101571	Burkholderia sp. A1301
101571	NZ_CP013420.1|kraken:taxid|101571	NCTC 13147
101571	NZ_CP013420.1|kraken:taxid|101571	strain EY 3383
101571	NZ_CP013420.1|kraken:taxid|101571	CIP 107078
101571	NZ_CP013420.1|kraken:taxid|101571	Burkholderia ubonensis
101571	NZ_CP013420.1|kraken:taxid|101571	Burkholderia uboniae
101571	NZ_CP013420.1|kraken:taxid|101571	CCUG 48852
101571	NZ_CP013420.1|kraken:taxid|101571	Burkholderia sp. 17540
101571	NZ_CP013420.1|kraken:taxid|101571	Burkholderia ubonensis corrig. Yabuuchi et al. 2000
101571	NZ_CP013445.1|kraken:taxid|101571	GTC P3-415
101571	NZ_CP013445.1|kraken:taxid|101571	Burkholderia sp. A1301
101571	NZ_CP013445.1|kraken:taxid|101571	NCTC 13147
101571	NZ_CP013445.1|kraken:taxid|101571	strain EY 3383
101571	NZ_CP013445.1|kraken:taxid|101571	CIP 107078
101571	NZ_CP013445.1|kraken:taxid|101571	Burkholderia ubonensis
101571	NZ_CP013445.1|kraken:taxid|101571	Burkholderia uboniae
101571	NZ_CP013445.1|kraken:taxid|101571	CCUG 48852
101571	NZ_CP013445.1|kraken:taxid|101571	Burkholderia sp. 17540
101571	NZ_CP013445.1|kraken:taxid|101571	Burkholderia ubonensis corrig. Yabuuchi et al. 2000
101571	NZ_CP013464.1|kraken:taxid|101571	GTC P3-415
101571	NZ_CP013464.1|kraken:taxid|101571	Burkholderia sp. A1301
101571	NZ_CP013464.1|kraken:taxid|101571	NCTC 13147
101571	NZ_CP013464.1|kraken:taxid|101571	strain EY 3383
101571	NZ_CP013464.1|kraken:taxid|101571	CIP 107078
101571	NZ_CP013464.1|kraken:taxid|101571	Burkholderia ubonensis
101571	NZ_CP013464.1|kraken:taxid|101571	Burkholderia uboniae
101571	NZ_CP013464.1|kraken:taxid|101571	CCUG 48852
101571	NZ_CP013464.1|kraken:taxid|101571	Burkholderia sp. 17540
101571	NZ_CP013464.1|kraken:taxid|101571	Burkholderia ubonensis corrig. Yabuuchi et al. 2000
101571	NZ_CP013414.1|kraken:taxid|101571	GTC P3-415
101571	NZ_CP013414.1|kraken:taxid|101571	Burkholderia sp. A1301
101571	NZ_CP013414.1|kraken:taxid|101571	NCTC 13147
101571	NZ_CP013414.1|kraken:taxid|101571	strain EY 3383
101571	NZ_CP013414.1|kraken:taxid|101571	CIP 107078
101571	NZ_CP013414.1|kraken:taxid|101571	Burkholderia ubonensis
101571	NZ_CP013414.1|kraken:taxid|101571	Burkholderia uboniae
101571	NZ_CP013414.1|kraken:taxid|101571	CCUG 48852
101571	NZ_CP013414.1|kraken:taxid|101571	Burkholderia sp. 17540
101571	NZ_CP013414.1|kraken:taxid|101571	Burkholderia ubonensis corrig. Yabuuchi et al. 2000
101571	NZ_CP013446.1|kraken:taxid|101571	GTC P3-415
101571	NZ_CP013446.1|kraken:taxid|101571	Burkholderia sp. A1301
101571	NZ_CP013446.1|kraken:taxid|101571	NCTC 13147
101571	NZ_CP013446.1|kraken:taxid|101571	strain EY 3383
101571	NZ_CP013446.1|kraken:taxid|101571	CIP 107078
101571	NZ_CP013446.1|kraken:taxid|101571	Burkholderia ubonensis
101571	NZ_CP013446.1|kraken:taxid|101571	Burkholderia uboniae
101571	NZ_CP013446.1|kraken:taxid|101571	CCUG 48852
101571	NZ_CP013446.1|kraken:taxid|101571	Burkholderia sp. 17540
101571	NZ_CP013446.1|kraken:taxid|101571	Burkholderia ubonensis corrig. Yabuuchi et al. 2000
101571	NZ_CP013369.1|kraken:taxid|101571	GTC P3-415
101571	NZ_CP013369.1|kraken:taxid|101571	Burkholderia sp. A1301
101571	NZ_CP013369.1|kraken:taxid|101571	NCTC 13147
101571	NZ_CP013369.1|kraken:taxid|101571	strain EY 3383
101571	NZ_CP013369.1|kraken:taxid|101571	CIP 107078
101571	NZ_CP013369.1|kraken:taxid|101571	Burkholderia ubonensis
101571	NZ_CP013369.1|kraken:taxid|101571	Burkholderia uboniae
101571	NZ_CP013369.1|kraken:taxid|101571	CCUG 48852
101571	NZ_CP013369.1|kraken:taxid|101571	Burkholderia sp. 17540
101571	NZ_CP013369.1|kraken:taxid|101571	Burkholderia ubonensis corrig. Yabuuchi et al. 2000
101571	NZ_CP013416.1|kraken:taxid|101571	GTC P3-415
101571	NZ_CP013416.1|kraken:taxid|101571	Burkholderia sp. A1301
101571	NZ_CP013416.1|kraken:taxid|101571	NCTC 13147
101571	NZ_CP013416.1|kraken:taxid|101571	strain EY 3383
101571	NZ_CP013416.1|kraken:taxid|101571	CIP 107078
101571	NZ_CP013416.1|kraken:taxid|101571	Burkholderia ubonensis
101571	NZ_CP013416.1|kraken:taxid|101571	Burkholderia uboniae
101571	NZ_CP013416.1|kraken:taxid|101571	CCUG 48852
101571	NZ_CP013416.1|kraken:taxid|101571	Burkholderia sp. 17540
101571	NZ_CP013416.1|kraken:taxid|101571	Burkholderia ubonensis corrig. Yabuuchi et al. 2000
101571	NZ_CP013422.1|kraken:taxid|101571	GTC P3-415
101571	NZ_CP013422.1|kraken:taxid|101571	Burkholderia sp. A1301
101571	NZ_CP013422.1|kraken:taxid|101571	NCTC 13147
101571	NZ_CP013422.1|kraken:taxid|101571	strain EY 3383
101571	NZ_CP013422.1|kraken:taxid|101571	CIP 107078
101571	NZ_CP013422.1|kraken:taxid|101571	Burkholderia ubonensis
101571	NZ_CP013422.1|kraken:taxid|101571	Burkholderia uboniae
101571	NZ_CP013422.1|kraken:taxid|101571	CCUG 48852
101571	NZ_CP013422.1|kraken:taxid|101571	Burkholderia sp. 17540
101571	NZ_CP013422.1|kraken:taxid|101571	Burkholderia ubonensis corrig. Yabuuchi et al. 2000
101571	NZ_CP013415.1|kraken:taxid|101571	GTC P3-415
101571	NZ_CP013415.1|kraken:taxid|101571	Burkholderia sp. A1301
101571	NZ_CP013415.1|kraken:taxid|101571	NCTC 13147
101571	NZ_CP013415.1|kraken:taxid|101571	strain EY 3383
101571	NZ_CP013415.1|kraken:taxid|101571	CIP 107078
101571	NZ_CP013415.1|kraken:taxid|101571	Burkholderia ubonensis
101571	NZ_CP013415.1|kraken:taxid|101571	Burkholderia uboniae
101571	NZ_CP013415.1|kraken:taxid|101571	CCUG 48852
101571	NZ_CP013415.1|kraken:taxid|101571	Burkholderia sp. 17540
101571	NZ_CP013415.1|kraken:taxid|101571	Burkholderia ubonensis corrig. Yabuuchi et al. 2000
101571	NZ_CP013371.1|kraken:taxid|101571	GTC P3-415
101571	NZ_CP013371.1|kraken:taxid|101571	Burkholderia sp. A1301
101571	NZ_CP013371.1|kraken:taxid|101571	NCTC 13147
101571	NZ_CP013371.1|kraken:taxid|101571	strain EY 3383
101571	NZ_CP013371.1|kraken:taxid|101571	CIP 107078
101571	NZ_CP013371.1|kraken:taxid|101571	Burkholderia ubonensis
101571	NZ_CP013371.1|kraken:taxid|101571	Burkholderia uboniae
101571	NZ_CP013371.1|kraken:taxid|101571	CCUG 48852
101571	NZ_CP013371.1|kraken:taxid|101571	Burkholderia sp. 17540
101571	NZ_CP013371.1|kraken:taxid|101571	Burkholderia ubonensis corrig. Yabuuchi et al. 2000
101571	NZ_CP013370.1|kraken:taxid|101571	GTC P3-415
101571	NZ_CP013370.1|kraken:taxid|101571	Burkholderia sp. A1301
101571	NZ_CP013370.1|kraken:taxid|101571	NCTC 13147
101571	NZ_CP013370.1|kraken:taxid|101571	strain EY 3383
101571	NZ_CP013370.1|kraken:taxid|101571	CIP 107078
101571	NZ_CP013370.1|kraken:taxid|101571	Burkholderia ubonensis
101571	NZ_CP013370.1|kraken:taxid|101571	Burkholderia uboniae
101571	NZ_CP013370.1|kraken:taxid|101571	CCUG 48852
101571	NZ_CP013370.1|kraken:taxid|101571	Burkholderia sp. 17540
101571	NZ_CP013370.1|kraken:taxid|101571	Burkholderia ubonensis corrig. Yabuuchi et al. 2000
101571	NZ_CP013368.1|kraken:taxid|101571	GTC P3-415
101571	NZ_CP013368.1|kraken:taxid|101571	Burkholderia sp. A1301
101571	NZ_CP013368.1|kraken:taxid|101571	NCTC 13147
101571	NZ_CP013368.1|kraken:taxid|101571	strain EY 3383
101571	NZ_CP013368.1|kraken:taxid|101571	CIP 107078
101571	NZ_CP013368.1|kraken:taxid|101571	Burkholderia ubonensis
101571	NZ_CP013368.1|kraken:taxid|101571	Burkholderia uboniae
101571	NZ_CP013368.1|kraken:taxid|101571	CCUG 48852
101571	NZ_CP013368.1|kraken:taxid|101571	Burkholderia sp. 17540
101571	NZ_CP013368.1|kraken:taxid|101571	Burkholderia ubonensis corrig. Yabuuchi et al. 2000
1016998	NC_010102.1|kraken:taxid|1016998	Salmonella paratyphi B strain ATCC BAA-1250 SPB7
1016998	NC_010102.1|kraken:taxid|1016998	Salmonella enterica subsp. enterica serovar Paratyphi B str. SPB7
1016998	NC_010102.1|kraken:taxid|1016998	Salmonella paratyphi B str. SPB7
1016998	NC_010102.1|kraken:taxid|1016998	Salmonella enterica subsp. enterica serovar Paratyphi B strain SPB7
10255	NC_001611.1|kraken:taxid|10255	variola virus VAR
10255	NC_001611.1|kraken:taxid|10255	smallpox virus
10255	NC_001611.1|kraken:taxid|10255	smallpox
10255	NC_001611.1|kraken:taxid|10255	Variola virus
10255	NC_001611.1|kraken:taxid|10255	small pox virus
1028799	NC_016912.1|kraken:taxid|1028799	Staphylococcus aureus subsp. aureus VC40
1028799	NC_016912.1|kraken:taxid|1028799	Staphylococcus aureus subsp. aureus str. VC40
1028799	NC_016912.1|kraken:taxid|1028799	Staphylococcus aureus subsp. aureus strain VC40
1029825	NC_017248.1|kraken:taxid|1029825	Brucella melitensis NI
1029825	NC_017248.1|kraken:taxid|1029825	Brucella melitensis str. NI
1029825	NC_017248.1|kraken:taxid|1029825	Brucella melitensis strain NI
1029825	NC_017283.1|kraken:taxid|1029825	Brucella melitensis NI
1029825	NC_017283.1|kraken:taxid|1029825	Brucella melitensis str. NI
1029825	NC_017283.1|kraken:taxid|1029825	Brucella melitensis strain NI
1029978	NZ_CP017728.1|kraken:taxid|1029978	Salmonella enterica subsp. enterica serovar Typhimurium strain SARA13
1029978	NZ_CP017728.1|kraken:taxid|1029978	Salmonella enterica subsp. enterica serovar Typhimurium str. SARA13
1029978	NZ_CP017729.1|kraken:taxid|1029978	Salmonella enterica subsp. enterica serovar Typhimurium strain SARA13
1029978	NZ_CP017729.1|kraken:taxid|1029978	Salmonella enterica subsp. enterica serovar Typhimurium str. SARA13
1029979	NZ_CP012348.1|kraken:taxid|1029979	Salmonella enterica subsp. enterica serovar Pullorum str. 9120
1029979	NZ_CP012348.1|kraken:taxid|1029979	Salmonella enterica subsp. enterica serovar Pullorum strain ATCC 9120
1029979	NZ_CP012348.1|kraken:taxid|1029979	Salmonella enterica subsp. enterica serovar Pullorum str. ATCC 9120
1029979	NZ_CP012347.1|kraken:taxid|1029979	Salmonella enterica subsp. enterica serovar Pullorum str. 9120
1029979	NZ_CP012347.1|kraken:taxid|1029979	Salmonella enterica subsp. enterica serovar Pullorum strain ATCC 9120
1029979	NZ_CP012347.1|kraken:taxid|1029979	Salmonella enterica subsp. enterica serovar Pullorum str. ATCC 9120
1029983	NZ_CP007534.1|kraken:taxid|1029983	Salmonella enterica subsp. enterica serovar Abony strain 0014
1029983	NZ_CP007534.1|kraken:taxid|1029983	Salmonella enterica subsp. enterica serovar Abony str. 0014
1034809	NC_017353.1|kraken:taxid|1034809	Staphylococcus lugdunensis strain N920143
1034809	NC_017353.1|kraken:taxid|1034809	Staphylococcus lugdunensis N920143
1034809	NC_017353.1|kraken:taxid|1034809	Staphylococcus lugdunensis str. N920143
1034836	NC_017191.1|kraken:taxid|1034836	Bacillus amyloliquefaciens strain XH7
1034836	NC_017191.1|kraken:taxid|1034836	Bacillus amyloliquefaciens XH7
1034836	NC_017191.1|kraken:taxid|1034836	Bacillus amyloliquefaciens str. XH7
1035377	NZ_CP009839.1|kraken:taxid|1035377	Yersinia pestis str. A1122
1035377	NZ_CP009839.1|kraken:taxid|1035377	Yersinia pestis A1122
1035377	NZ_CP009839.1|kraken:taxid|1035377	Yersinia pestis strain A1122
1035377	NC_017168.1|kraken:taxid|1035377	Yersinia pestis str. A1122
1035377	NC_017168.1|kraken:taxid|1035377	Yersinia pestis A1122
1035377	NC_017168.1|kraken:taxid|1035377	Yersinia pestis strain A1122
1035377	NC_017169.1|kraken:taxid|1035377	Yersinia pestis str. A1122
1035377	NC_017169.1|kraken:taxid|1035377	Yersinia pestis A1122
1035377	NC_017169.1|kraken:taxid|1035377	Yersinia pestis strain A1122
1035377	NZ_CP009841.1|kraken:taxid|1035377	Yersinia pestis str. A1122
1035377	NZ_CP009841.1|kraken:taxid|1035377	Yersinia pestis A1122
1035377	NZ_CP009841.1|kraken:taxid|1035377	Yersinia pestis strain A1122
1035377	NZ_CP009840.1|kraken:taxid|1035377	Yersinia pestis str. A1122
1035377	NZ_CP009840.1|kraken:taxid|1035377	Yersinia pestis A1122
1035377	NZ_CP009840.1|kraken:taxid|1035377	Yersinia pestis strain A1122
1035377	NC_017170.1|kraken:taxid|1035377	Yersinia pestis str. A1122
1035377	NC_017170.1|kraken:taxid|1035377	Yersinia pestis A1122
1035377	NC_017170.1|kraken:taxid|1035377	Yersinia pestis strain A1122
1045010	NZ_CP015832.1|kraken:taxid|1045010	Escherichia coli O157
1045010	NZ_CP015833.1|kraken:taxid|1045010	Escherichia coli O157
1045010	NZ_CP015831.1|kraken:taxid|1045010	Escherichia coli O157
1048254	NZ_CP011331.1|kraken:taxid|1048254	Escherichia coli O104H4 str. C227-11
1048254	NZ_CP011331.1|kraken:taxid|1048254	Escherichia coli O104H4 strain C227-11
1048254	NZ_CP011337.1|kraken:taxid|1048254	Escherichia coli O104H4 str. C227-11
1048254	NZ_CP011337.1|kraken:taxid|1048254	Escherichia coli O104H4 strain C227-11
1048254	NZ_CP011332.1|kraken:taxid|1048254	Escherichia coli O104H4 str. C227-11
1048254	NZ_CP011332.1|kraken:taxid|1048254	Escherichia coli O104H4 strain C227-11
1048254	NZ_CP011335.1|kraken:taxid|1048254	Escherichia coli O104H4 str. C227-11
1048254	NZ_CP011335.1|kraken:taxid|1048254	Escherichia coli O104H4 strain C227-11
1048254	NZ_CP011336.1|kraken:taxid|1048254	Escherichia coli O104H4 str. C227-11
1048254	NZ_CP011336.1|kraken:taxid|1048254	Escherichia coli O104H4 strain C227-11
1048254	NZ_CP011334.1|kraken:taxid|1048254	Escherichia coli O104H4 str. C227-11
1048254	NZ_CP011334.1|kraken:taxid|1048254	Escherichia coli O104H4 strain C227-11
1048254	NZ_CP011338.1|kraken:taxid|1048254	Escherichia coli O104H4 str. C227-11
1048254	NZ_CP011338.1|kraken:taxid|1048254	Escherichia coli O104H4 strain C227-11
1048254	NZ_CP011333.1|kraken:taxid|1048254	Escherichia coli O104H4 str. C227-11
1048254	NZ_CP011333.1|kraken:taxid|1048254	Escherichia coli O104H4 strain C227-11
1048689	NC_017653.1|kraken:taxid|1048689	Escherichia coli O55H7 strain RM12579
1048689	NC_017653.1|kraken:taxid|1048689	Escherichia coli O55H7 str. RM12579
1048689	NC_017656.1|kraken:taxid|1048689	Escherichia coli O55H7 strain RM12579
1048689	NC_017656.1|kraken:taxid|1048689	Escherichia coli O55H7 str. RM12579
1048689	NC_017654.1|kraken:taxid|1048689	Escherichia coli O55H7 strain RM12579
1048689	NC_017654.1|kraken:taxid|1048689	Escherichia coli O55H7 str. RM12579
1048689	NC_017655.1|kraken:taxid|1048689	Escherichia coli O55H7 strain RM12579
1048689	NC_017655.1|kraken:taxid|1048689	Escherichia coli O55H7 str. RM12579
1048689	NC_017658.1|kraken:taxid|1048689	Escherichia coli O55H7 strain RM12579
1048689	NC_017658.1|kraken:taxid|1048689	Escherichia coli O55H7 str. RM12579
1048689	NC_017657.1|kraken:taxid|1048689	Escherichia coli O55H7 strain RM12579
1048689	NC_017657.1|kraken:taxid|1048689	Escherichia coli O55H7 str. RM12579
1050219	NC_018625.1|kraken:taxid|1050219	Chlamydophila psittaci ATCC VR-574
1050219	NC_018625.1|kraken:taxid|1050219	Chlamydia psittaci CP3
1050219	NC_018625.1|kraken:taxid|1050219	Chlamydophila psittaci CP3
1050219	NC_018634.1|kraken:taxid|1050219	Chlamydophila psittaci ATCC VR-574
1050219	NC_018634.1|kraken:taxid|1050219	Chlamydia psittaci CP3
1050219	NC_018634.1|kraken:taxid|1050219	Chlamydophila psittaci CP3
1050221	NC_018637.1|kraken:taxid|1050221	Chlamydophila psittaci NJ1
1050221	NC_018637.1|kraken:taxid|1050221	Chlamydia psittaci NJ1
1050221	NC_018626.1|kraken:taxid|1050221	Chlamydophila psittaci NJ1
1050221	NC_018626.1|kraken:taxid|1050221	Chlamydia psittaci NJ1
1052585	NC_016047.1|kraken:taxid|1052585	Bacillus subtilis subsp. spizizenii TU-B-10
1052585	NC_016047.1|kraken:taxid|1052585	Bacillus subtilis subsp. spizizenii str. TU-B-10
1052585	NC_016047.1|kraken:taxid|1052585	Bacillus subtilis subsp. spizizenii strain TU-B-10
1052588	NC_017195.1|kraken:taxid|1052588	Bacillus subtilis subsp. subtilis RO-NN-1
1052588	NC_017195.1|kraken:taxid|1052588	Bacillus subtilis subsp. subtilis strain RO-NN-1
1052588	NC_017195.1|kraken:taxid|1052588	Bacillus subtilis subsp. subtilis str. RO-NN-1
1055524	NZ_HG938370.1|kraken:taxid|1055524	Burkholderia cenocepacia str. H111
1055524	NZ_HG938370.1|kraken:taxid|1055524	Burkholderia cenocepacia strain H111
1055524	NZ_HG938370.1|kraken:taxid|1055524	Burkholderia cenocepacia H111
1055524	NZ_HG938372.1|kraken:taxid|1055524	Burkholderia cenocepacia str. H111
1055524	NZ_HG938372.1|kraken:taxid|1055524	Burkholderia cenocepacia strain H111
1055524	NZ_HG938372.1|kraken:taxid|1055524	Burkholderia cenocepacia H111
1055524	NZ_HG938371.1|kraken:taxid|1055524	Burkholderia cenocepacia str. H111
1055524	NZ_HG938371.1|kraken:taxid|1055524	Burkholderia cenocepacia strain H111
1055524	NZ_HG938371.1|kraken:taxid|1055524	Burkholderia cenocepacia H111
1064551	NC_022525.1|kraken:taxid|1064551	Salmonella enterica subsp. enterica serovar Thompson strain RM6836
1064551	NC_022525.1|kraken:taxid|1064551	Salmonella enterica subsp. enterica serovar Thompson str. RM6836
10665	NC_000866.4|kraken:taxid|10665	T4
10665	NC_000866.4|kraken:taxid|10665	phage T4
10665	NC_000866.4|kraken:taxid|10665	Bacteriophage T4
10665	NC_000866.4|kraken:taxid|10665	coliphage T4
10665	NC_000866.4|kraken:taxid|10665	Enterobacteria phage T4
1072459	NC_017648.1|kraken:taxid|1072459	Escherichia coli O7K1 strain CE10
1072459	NC_017648.1|kraken:taxid|1072459	Escherichia coli O7K1 str. CE10
1072459	NC_017647.1|kraken:taxid|1072459	Escherichia coli O7K1 strain CE10
1072459	NC_017647.1|kraken:taxid|1072459	Escherichia coli O7K1 str. CE10
1072459	NC_017649.1|kraken:taxid|1072459	Escherichia coli O7K1 strain CE10
1072459	NC_017649.1|kraken:taxid|1072459	Escherichia coli O7K1 str. CE10
1072459	NC_017646.1|kraken:taxid|1072459	Escherichia coli O7K1 strain CE10
1072459	NC_017646.1|kraken:taxid|1072459	Escherichia coli O7K1 str. CE10
1072459	NC_017650.1|kraken:taxid|1072459	Escherichia coli O7K1 strain CE10
1072459	NC_017650.1|kraken:taxid|1072459	Escherichia coli O7K1 str. CE10
1072590	NZ_CP015024.1|kraken:taxid|1072590	Salmonella enterica subsp. enterica serovar Agona strain 392869-2
1072590	NZ_CP015024.1|kraken:taxid|1072590	Salmonella enterica subsp. enterica serovar Agona str. 392869-2
1074252	NC_017763.1|kraken:taxid|1074252	Staphylococcus aureus subsp. aureus HO 5096 0412
1074919	NC_020535.1|kraken:taxid|1074919	Staphylococcus aureus subsp. aureus strain ST228
1074919	NC_020535.1|kraken:taxid|1074919	Staphylococcus aureus subsp. aureus str. ST228
1074919	NC_020535.1|kraken:taxid|1074919	Staphylococcus aureus subsp. aureus ST228
1074919	NC_020567.1|kraken:taxid|1074919	Staphylococcus aureus subsp. aureus strain ST228
1074919	NC_020567.1|kraken:taxid|1074919	Staphylococcus aureus subsp. aureus str. ST228
1074919	NC_020567.1|kraken:taxid|1074919	Staphylococcus aureus subsp. aureus ST228
1074919	NC_020531.1|kraken:taxid|1074919	Staphylococcus aureus subsp. aureus strain ST228
1074919	NC_020531.1|kraken:taxid|1074919	Staphylococcus aureus subsp. aureus str. ST228
1074919	NC_020531.1|kraken:taxid|1074919	Staphylococcus aureus subsp. aureus ST228
1074919	NC_020564.1|kraken:taxid|1074919	Staphylococcus aureus subsp. aureus strain ST228
1074919	NC_020564.1|kraken:taxid|1074919	Staphylococcus aureus subsp. aureus str. ST228
1074919	NC_020564.1|kraken:taxid|1074919	Staphylococcus aureus subsp. aureus ST228
1074919	NC_020538.1|kraken:taxid|1074919	Staphylococcus aureus subsp. aureus strain ST228
1074919	NC_020538.1|kraken:taxid|1074919	Staphylococcus aureus subsp. aureus str. ST228
1074919	NC_020538.1|kraken:taxid|1074919	Staphylococcus aureus subsp. aureus ST228
1074919	NC_020533.1|kraken:taxid|1074919	Staphylococcus aureus subsp. aureus strain ST228
1074919	NC_020533.1|kraken:taxid|1074919	Staphylococcus aureus subsp. aureus str. ST228
1074919	NC_020533.1|kraken:taxid|1074919	Staphylococcus aureus subsp. aureus ST228
1074919	NC_020532.1|kraken:taxid|1074919	Staphylococcus aureus subsp. aureus strain ST228
1074919	NC_020532.1|kraken:taxid|1074919	Staphylococcus aureus subsp. aureus str. ST228
1074919	NC_020532.1|kraken:taxid|1074919	Staphylococcus aureus subsp. aureus ST228
1074919	NC_020539.1|kraken:taxid|1074919	Staphylococcus aureus subsp. aureus strain ST228
1074919	NC_020539.1|kraken:taxid|1074919	Staphylococcus aureus subsp. aureus str. ST228
1074919	NC_020539.1|kraken:taxid|1074919	Staphylococcus aureus subsp. aureus ST228
1074919	NC_020537.1|kraken:taxid|1074919	Staphylococcus aureus subsp. aureus strain ST228
1074919	NC_020537.1|kraken:taxid|1074919	Staphylococcus aureus subsp. aureus str. ST228
1074919	NC_020537.1|kraken:taxid|1074919	Staphylococcus aureus subsp. aureus ST228
1074919	NC_020534.1|kraken:taxid|1074919	Staphylococcus aureus subsp. aureus strain ST228
1074919	NC_020534.1|kraken:taxid|1074919	Staphylococcus aureus subsp. aureus str. ST228
1074919	NC_020534.1|kraken:taxid|1074919	Staphylococcus aureus subsp. aureus ST228
1074919	NC_020566.1|kraken:taxid|1074919	Staphylococcus aureus subsp. aureus strain ST228
1074919	NC_020566.1|kraken:taxid|1074919	Staphylococcus aureus subsp. aureus str. ST228
1074919	NC_020566.1|kraken:taxid|1074919	Staphylococcus aureus subsp. aureus ST228
1074919	NC_020565.1|kraken:taxid|1074919	Staphylococcus aureus subsp. aureus strain ST228
1074919	NC_020565.1|kraken:taxid|1074919	Staphylococcus aureus subsp. aureus str. ST228
1074919	NC_020565.1|kraken:taxid|1074919	Staphylococcus aureus subsp. aureus ST228
1074919	NC_020530.1|kraken:taxid|1074919	Staphylococcus aureus subsp. aureus strain ST228
1074919	NC_020530.1|kraken:taxid|1074919	Staphylococcus aureus subsp. aureus str. ST228
1074919	NC_020530.1|kraken:taxid|1074919	Staphylococcus aureus subsp. aureus ST228
1074919	NC_020529.1|kraken:taxid|1074919	Staphylococcus aureus subsp. aureus strain ST228
1074919	NC_020529.1|kraken:taxid|1074919	Staphylococcus aureus subsp. aureus str. ST228
1074919	NC_020529.1|kraken:taxid|1074919	Staphylococcus aureus subsp. aureus ST228
1074919	NC_020536.1|kraken:taxid|1074919	Staphylococcus aureus subsp. aureus strain ST228
1074919	NC_020536.1|kraken:taxid|1074919	Staphylococcus aureus subsp. aureus str. ST228
1074919	NC_020536.1|kraken:taxid|1074919	Staphylococcus aureus subsp. aureus ST228
1074919	NC_020568.1|kraken:taxid|1074919	Staphylococcus aureus subsp. aureus strain ST228
1074919	NC_020568.1|kraken:taxid|1074919	Staphylococcus aureus subsp. aureus str. ST228
1074919	NC_020568.1|kraken:taxid|1074919	Staphylococcus aureus subsp. aureus ST228
1081093	NC_016831.1|kraken:taxid|1081093	Salmonella enterica subsp. enterica serovar Pullorum str. RKS5078
1081093	NC_016831.1|kraken:taxid|1081093	Salmonella enterica subsp. enterica serovar Gallinarumpullorum strain RKS5078
1081093	NC_016831.1|kraken:taxid|1081093	Salmonella enterica subsp. enterica serovar Gallinarumpullorum str. RKS5078
108619	NZ_CP016011.1|kraken:taxid|108619	Salmonella serotype Newport
108619	NZ_CP016011.1|kraken:taxid|108619	Salmonella enterica subsp. enterica serovar Newport
108619	NZ_CP016011.1|kraken:taxid|108619	Salmonella newport
108619	NZ_CP016011.1|kraken:taxid|108619	Salmonella enterica serovar Newport
108619	NZ_CP013685.1|kraken:taxid|108619	Salmonella serotype Newport
108619	NZ_CP013685.1|kraken:taxid|108619	Salmonella enterica subsp. enterica serovar Newport
108619	NZ_CP013685.1|kraken:taxid|108619	Salmonella newport
108619	NZ_CP013685.1|kraken:taxid|108619	Salmonella enterica serovar Newport
108619	NZ_CP016012.1|kraken:taxid|108619	Salmonella serotype Newport
108619	NZ_CP016012.1|kraken:taxid|108619	Salmonella enterica subsp. enterica serovar Newport
108619	NZ_CP016012.1|kraken:taxid|108619	Salmonella newport
108619	NZ_CP016012.1|kraken:taxid|108619	Salmonella enterica serovar Newport
108619	NZ_CP016014.1|kraken:taxid|108619	Salmonella serotype Newport
108619	NZ_CP016014.1|kraken:taxid|108619	Salmonella enterica subsp. enterica serovar Newport
108619	NZ_CP016014.1|kraken:taxid|108619	Salmonella newport
108619	NZ_CP016014.1|kraken:taxid|108619	Salmonella enterica serovar Newport
108619	NZ_CP016013.1|kraken:taxid|108619	Salmonella serotype Newport
108619	NZ_CP016013.1|kraken:taxid|108619	Salmonella enterica subsp. enterica serovar Newport
108619	NZ_CP016013.1|kraken:taxid|108619	Salmonella newport
108619	NZ_CP016013.1|kraken:taxid|108619	Salmonella enterica serovar Newport
108619	NZ_CP016010.1|kraken:taxid|108619	Salmonella serotype Newport
108619	NZ_CP016010.1|kraken:taxid|108619	Salmonella enterica subsp. enterica serovar Newport
108619	NZ_CP016010.1|kraken:taxid|108619	Salmonella newport
108619	NZ_CP016010.1|kraken:taxid|108619	Salmonella enterica serovar Newport
1086726	NZ_CP013022.1|kraken:taxid|1086726	Wolbachia persica ATCC VR-331
1086726	NZ_CP013022.1|kraken:taxid|1086726	Francisella persica ATCC VR-331
1086726	NZ_CP012505.1|kraken:taxid|1086726	Wolbachia persica ATCC VR-331
1086726	NZ_CP012505.1|kraken:taxid|1086726	Francisella persica ATCC VR-331
1088883	NZ_CP018094.1|kraken:taxid|1088883	Francisella sp. FSC454
1088883	NZ_CP018094.1|kraken:taxid|1088883	Francisella hispaniensis DSM 22475
1088883	NZ_CP018094.1|kraken:taxid|1088883	Francisella hispaniensis CCUG 58020
1088883	NZ_CP018094.1|kraken:taxid|1088883	Francisella hispaniensis FnSp1
1088883	NZ_CP018094.1|kraken:taxid|1088883	Francisella hispaniensis FhSp1
1088883	NZ_CP018094.1|kraken:taxid|1088883	Francisella hispaniensis FSC454
1088883	NZ_CP018093.1|kraken:taxid|1088883	Francisella sp. FSC454
1088883	NZ_CP018093.1|kraken:taxid|1088883	Francisella hispaniensis DSM 22475
1088883	NZ_CP018093.1|kraken:taxid|1088883	Francisella hispaniensis CCUG 58020
1088883	NZ_CP018093.1|kraken:taxid|1088883	Francisella hispaniensis FnSp1
1088883	NZ_CP018093.1|kraken:taxid|1088883	Francisella hispaniensis FhSp1
1088883	NZ_CP018093.1|kraken:taxid|1088883	Francisella hispaniensis FSC454
1091041	NC_020272.1|kraken:taxid|1091041	Bacillus amyloliquefaciens strain IT-45
1091041	NC_020272.1|kraken:taxid|1091041	Bacillus amyloliquefaciens CNCM I-3800
1091041	NC_020272.1|kraken:taxid|1091041	Bacillus amyloliquefaciens IT-45
1091041	NC_020272.1|kraken:taxid|1091041	Bacillus amyloliquefaciens str. IT-45
1091041	NC_020273.1|kraken:taxid|1091041	Bacillus amyloliquefaciens strain IT-45
1091041	NC_020273.1|kraken:taxid|1091041	Bacillus amyloliquefaciens CNCM I-3800
1091041	NC_020273.1|kraken:taxid|1091041	Bacillus amyloliquefaciens IT-45
1091041	NC_020273.1|kraken:taxid|1091041	Bacillus amyloliquefaciens str. IT-45
1097668	NC_016626.1|kraken:taxid|1097668	Burkholderia sp. YI23
1097668	NC_016626.1|kraken:taxid|1097668	Burkholderia cordobensis YI23
1097668	NC_016625.1|kraken:taxid|1097668	Burkholderia sp. YI23
1097668	NC_016625.1|kraken:taxid|1097668	Burkholderia cordobensis YI23
1097668	NC_016592.1|kraken:taxid|1097668	Burkholderia sp. YI23
1097668	NC_016592.1|kraken:taxid|1097668	Burkholderia cordobensis YI23
1097668	NC_016590.1|kraken:taxid|1097668	Burkholderia sp. YI23
1097668	NC_016590.1|kraken:taxid|1097668	Burkholderia cordobensis YI23
1097668	NC_016591.1|kraken:taxid|1097668	Burkholderia sp. YI23
1097668	NC_016591.1|kraken:taxid|1097668	Burkholderia cordobensis YI23
1097668	NC_016589.1|kraken:taxid|1097668	Burkholderia sp. YI23
1097668	NC_016589.1|kraken:taxid|1097668	Burkholderia cordobensis YI23
1104320	NC_016777.1|kraken:taxid|1104320	Brucella abortus A13334
1104320	NC_016795.1|kraken:taxid|1104320	Brucella abortus A13334
1104321	NC_016796.1|kraken:taxid|1104321	Brucella canis HSK A52141
1104321	NC_016796.1|kraken:taxid|1104321	Brucella canis strain HSK A52141
1104321	NC_016796.1|kraken:taxid|1104321	Brucella canis str. HSK A52141
1104321	NC_016778.1|kraken:taxid|1104321	Brucella canis HSK A52141
1104321	NC_016778.1|kraken:taxid|1104321	Brucella canis strain HSK A52141
1104321	NC_016778.1|kraken:taxid|1104321	Brucella canis str. HSK A52141
1105094	NC_017049.1|kraken:taxid|1105094	Rickettsia rickettsii str. Chernikova
1105094	NC_017049.1|kraken:taxid|1105094	Rickettsia prowazekii str. Chernikova
1105095	NC_017050.1|kraken:taxid|1105095	Rickettsia prowazekii str. Katsinyian
1105095	NC_017050.1|kraken:taxid|1105095	Rickettsia rickettsii str. Katsinyian
1105096	NC_017056.1|kraken:taxid|1105096	Rickettsia rickettsii str. BuV67-CWPP
1105096	NC_017056.1|kraken:taxid|1105096	Rickettsia prowazekii str. BuV67-CWPP
1105098	NC_017048.1|kraken:taxid|1105098	Rickettsia prowazekii str. GvV257
1105098	NC_017048.1|kraken:taxid|1105098	Rickettsia rickettsii str. GvV257
1105099	NC_017057.1|kraken:taxid|1105099	Rickettsia rickettsii str. RpGvF24
1105099	NC_017057.1|kraken:taxid|1105099	Rickettsia prowazekii str. RpGvF24
1110693	NC_020518.1|kraken:taxid|1110693	Escherichia coli strain K-12 substrain MDS42
1110693	NC_020518.1|kraken:taxid|1110693	Escherichia coli str. K-12 substr. MDS42
1110693	NC_020518.1|kraken:taxid|1110693	Escherichia coli MDS42
1112250	NC_017291.1|kraken:taxid|1112250	Chlamydophila psittaci C1998
1112250	NC_017291.1|kraken:taxid|1112250	Chlamydia psittaci C1998
1112252	NC_017289.1|kraken:taxid|1112252	Chlamydia psittaci 01DC11
1112252	NC_017289.1|kraken:taxid|1112252	Chlamydophila psittaci 01DC11
1112254	NC_017292.1|kraken:taxid|1112254	Chlamydia psittaci 02DC15
1112254	NC_017292.1|kraken:taxid|1112254	Chlamydophila psittaci 02DC15
1112267	NC_017290.1|kraken:taxid|1112267	Chlamydophila psittaci 08DC60
1112267	NC_017290.1|kraken:taxid|1112267	Chlamydia psittaci 08DC60
1112912	NC_016775.1|kraken:taxid|1112912	Brucella suis str. VBI22
1112912	NC_016775.1|kraken:taxid|1112912	Brucella suis strain VBI22
1112912	NC_016775.1|kraken:taxid|1112912	Brucella suis VBI22
1112912	NC_016797.1|kraken:taxid|1112912	Brucella suis str. VBI22
1112912	NC_016797.1|kraken:taxid|1112912	Brucella suis strain VBI22
1112912	NC_016797.1|kraken:taxid|1112912	Brucella suis VBI22
1114958	NC_016784.1|kraken:taxid|1114958	Bacillus amyloliquefaciens CAU-B946
1114958	NC_016784.1|kraken:taxid|1114958	Bacillus methylotrophicus CAU B946
1114958	NC_016784.1|kraken:taxid|1114958	Bacillus velezensis CAU B946
1114958	NC_016784.1|kraken:taxid|1114958	Bacillus amyloliquefaciens subsp. plantarum CAU B946
1118959	NC_016928.1|kraken:taxid|1118959	Staphylococcus aureus subsp. aureus strain M013
1118959	NC_016928.1|kraken:taxid|1118959	Staphylococcus aureus subsp. aureus M013
1118959	NC_016928.1|kraken:taxid|1118959	Staphylococcus aureus subsp. aureus str. M013
1121088	NZ_CP009709.1|kraken:taxid|1121088	Bacillus coagulans NRS 609
1121088	NZ_CP009709.1|kraken:taxid|1121088	Bacillus coagulans ATCC 7050
1121088	NZ_CP009709.1|kraken:taxid|1121088	Bacillus coagulans DSM 1
1121088	NZ_CP009709.1|kraken:taxid|1121088	Bacillus coagulans ATCC 7050 = DSM 1
1121088	NZ_CP009709.1|kraken:taxid|1121088	Bacillus coagulans DSM 1 = ATCC 7050
1123523	NC_017351.1|kraken:taxid|1123523	Staphylococcus aureus subsp. aureus str. 11819-97
1123523	NC_017351.1|kraken:taxid|1123523	Staphylococcus aureus 11819-97
1123523	NC_017351.1|kraken:taxid|1123523	Staphylococcus aureus subsp. aureus strain 11819-97
1123523	NC_017351.1|kraken:taxid|1123523	Staphylococcus aureus subsp. aureus 11819-97
1123523	NC_017350.1|kraken:taxid|1123523	Staphylococcus aureus subsp. aureus str. 11819-97
1123523	NC_017350.1|kraken:taxid|1123523	Staphylococcus aureus 11819-97
1123523	NC_017350.1|kraken:taxid|1123523	Staphylococcus aureus subsp. aureus strain 11819-97
1123523	NC_017350.1|kraken:taxid|1123523	Staphylococcus aureus subsp. aureus 11819-97
1124917	NZ_CP011259.1|kraken:taxid|1124917	Salmonella enterica subsp. enterica serovar Agona str. 460004 2-1
1124936	NC_021810.1|kraken:taxid|1124936	Salmonella enterica subsp. enterica serovar Heidelberg str. 41578
1124936	NC_021869.1|kraken:taxid|1124936	Salmonella enterica subsp. enterica serovar Heidelberg str. 41578
1124936	NC_021811.1|kraken:taxid|1124936	Salmonella enterica subsp. enterica serovar Heidelberg str. 41578
1124936	NC_021841.1|kraken:taxid|1124936	Salmonella enterica subsp. enterica serovar Heidelberg str. 41578
1124961	NZ_CP012346.1|kraken:taxid|1124961	Salmonella enterica subsp. enterica serovar Panama str. ATCC 7378
1126211	NC_017912.1|kraken:taxid|1126211	Bacillus amyloliquefaciens strain Y2
1126211	NC_017912.1|kraken:taxid|1126211	Bacillus amyloliquefaciens str. Y2
1126211	NC_017912.1|kraken:taxid|1126211	Bacillus amyloliquefaciens Y2
1127744	NC_017743.1|kraken:taxid|1127744	Bacillus sp. JS
11320	NC_026433.1|kraken:taxid|11320	Influenza A virus
11320	NC_026433.1|kraken:taxid|11320	Human Influenza A Virus
11320	NC_026433.1|kraken:taxid|11320	influenza A virus INF A
11320	NC_026433.1|kraken:taxid|11320	Influenza virus type A
11320	NC_026433.1|kraken:taxid|11320	FLUAV
11320	NC_026434.1|kraken:taxid|11320	Influenza A virus
11320	NC_026434.1|kraken:taxid|11320	Human Influenza A Virus
11320	NC_026434.1|kraken:taxid|11320	influenza A virus INF A
11320	NC_026434.1|kraken:taxid|11320	Influenza virus type A
11320	NC_026434.1|kraken:taxid|11320	FLUAV
11320	NC_026438.1|kraken:taxid|11320	Influenza A virus
11320	NC_026438.1|kraken:taxid|11320	Human Influenza A Virus
11320	NC_026438.1|kraken:taxid|11320	influenza A virus INF A
11320	NC_026438.1|kraken:taxid|11320	Influenza virus type A
11320	NC_026438.1|kraken:taxid|11320	FLUAV
11320	NC_026437.1|kraken:taxid|11320	Influenza A virus
11320	NC_026437.1|kraken:taxid|11320	Human Influenza A Virus
11320	NC_026437.1|kraken:taxid|11320	influenza A virus INF A
11320	NC_026437.1|kraken:taxid|11320	Influenza virus type A
11320	NC_026437.1|kraken:taxid|11320	FLUAV
11320	NC_026432.1|kraken:taxid|11320	Influenza A virus
11320	NC_026432.1|kraken:taxid|11320	Human Influenza A Virus
11320	NC_026432.1|kraken:taxid|11320	influenza A virus INF A
11320	NC_026432.1|kraken:taxid|11320	Influenza virus type A
11320	NC_026432.1|kraken:taxid|11320	FLUAV
11320	NC_026431.1|kraken:taxid|11320	Influenza A virus
11320	NC_026431.1|kraken:taxid|11320	Human Influenza A Virus
11320	NC_026431.1|kraken:taxid|11320	influenza A virus INF A
11320	NC_026431.1|kraken:taxid|11320	Influenza virus type A
11320	NC_026431.1|kraken:taxid|11320	FLUAV
11320	NC_026435.1|kraken:taxid|11320	Influenza A virus
11320	NC_026435.1|kraken:taxid|11320	Human Influenza A Virus
11320	NC_026435.1|kraken:taxid|11320	influenza A virus INF A
11320	NC_026435.1|kraken:taxid|11320	Influenza virus type A
11320	NC_026435.1|kraken:taxid|11320	FLUAV
11320	NC_026436.1|kraken:taxid|11320	Influenza A virus
11320	NC_026436.1|kraken:taxid|11320	Human Influenza A Virus
11320	NC_026436.1|kraken:taxid|11320	influenza A virus INF A
11320	NC_026436.1|kraken:taxid|11320	Influenza virus type A
11320	NC_026436.1|kraken:taxid|11320	FLUAV
1132507	NC_016832.1|kraken:taxid|1132507	Salmonella enterica subsp. enterica serovar Typhi str. P-stx-12
1132507	NC_016832.1|kraken:taxid|1132507	Salmonella enterica subsp. enterica serovar Typhi strain P-stx-12
1132507	NC_016825.1|kraken:taxid|1132507	Salmonella enterica subsp. enterica serovar Typhi str. P-stx-12
1132507	NC_016825.1|kraken:taxid|1132507	Salmonella enterica subsp. enterica serovar Typhi strain P-stx-12
1133671	NZ_CP009753.1|kraken:taxid|1133671	Francisella tularensis subsp. tularensis str. WY-00W4114
1133671	NZ_CP009753.1|kraken:taxid|1133671	Francisella tularensis subsp. tularensis WY-00W4114
1133671	NZ_CP009753.1|kraken:taxid|1133671	Francisella tularensis subsp. tularensis strain WY-00W4114
1133852	NC_018658.1|kraken:taxid|1133852	Escherichia coli O104H4 strain 2011C-3493
1133852	NC_018658.1|kraken:taxid|1133852	Escherichia coli O104H4 str. 2011C-3493
1133852	NC_018659.1|kraken:taxid|1133852	Escherichia coli O104H4 strain 2011C-3493
1133852	NC_018659.1|kraken:taxid|1133852	Escherichia coli O104H4 str. 2011C-3493
1133852	NC_018666.1|kraken:taxid|1133852	Escherichia coli O104H4 strain 2011C-3493
1133852	NC_018666.1|kraken:taxid|1133852	Escherichia coli O104H4 str. 2011C-3493
1133852	NC_018660.1|kraken:taxid|1133852	Escherichia coli O104H4 strain 2011C-3493
1133852	NC_018660.1|kraken:taxid|1133852	Escherichia coli O104H4 str. 2011C-3493
1133853	NC_018662.1|kraken:taxid|1133853	Escherichia coli O104H4 strain 2009EL-2071
1133853	NC_018662.1|kraken:taxid|1133853	Escherichia coli O104H4 str. 2009EL-2071
1133853	NC_018661.1|kraken:taxid|1133853	Escherichia coli O104H4 strain 2009EL-2071
1133853	NC_018661.1|kraken:taxid|1133853	Escherichia coli O104H4 str. 2009EL-2071
1133853	NC_018663.1|kraken:taxid|1133853	Escherichia coli O104H4 strain 2009EL-2071
1133853	NC_018663.1|kraken:taxid|1133853	Escherichia coli O104H4 str. 2009EL-2071
1134456	NC_016945.1|kraken:taxid|1134456	Vibrio cholerae IEC224
1134456	NC_016945.1|kraken:taxid|1134456	Vibrio cholerae strain IEC224
1134456	NC_016945.1|kraken:taxid|1134456	Vibrio cholerae str. IEC224
1134456	NC_016944.1|kraken:taxid|1134456	Vibrio cholerae IEC224
1134456	NC_016944.1|kraken:taxid|1134456	Vibrio cholerae strain IEC224
1134456	NC_016944.1|kraken:taxid|1134456	Vibrio cholerae str. IEC224
1134782	NC_018651.1|kraken:taxid|1134782	Escherichia coli O104H4 str. 2009EL-2050
1134782	NC_018651.1|kraken:taxid|1134782	Escherichia coli O104H4 strain 2009EL-2050
1134782	NC_018654.1|kraken:taxid|1134782	Escherichia coli O104H4 str. 2009EL-2050
1134782	NC_018654.1|kraken:taxid|1134782	Escherichia coli O104H4 strain 2009EL-2050
1134782	NC_018650.1|kraken:taxid|1134782	Escherichia coli O104H4 str. 2009EL-2050
1134782	NC_018650.1|kraken:taxid|1134782	Escherichia coli O104H4 strain 2009EL-2050
1134782	NC_018652.1|kraken:taxid|1134782	Escherichia coli O104H4 str. 2009EL-2050
1134782	NC_018652.1|kraken:taxid|1134782	Escherichia coli O104H4 strain 2009EL-2050
1136873	NZ_CP011115.1|kraken:taxid|1136873	Bacillus subtilis strain KCTC 1028
1136873	NZ_CP011115.1|kraken:taxid|1136873	Bacillus subtilis KCTC 1028
1136873	NZ_CP011115.1|kraken:taxid|1136873	Bacillus subtilis ATCC 6051a
1136873	NZ_CP011115.1|kraken:taxid|1136873	Bacillus subtilis str. KCTC 1028
1138877	NC_020089.1|kraken:taxid|1138877	Mycobacterium tuberculosis str. 7199-99
1138877	NC_020089.1|kraken:taxid|1138877	Mycobacterium tuberculosis strain 7199-99
1138877	NC_020089.1|kraken:taxid|1138877	Mycobacterium tuberculosis 7199-99
1147161	NC_020507.1|kraken:taxid|1147161	Bacillus subtilis subsp. subtilis str. 6051-HGW
1147161	NC_020507.1|kraken:taxid|1147161	Bacillus subtilis subsp. subtilis 6051-HGW
1147161	NC_020507.1|kraken:taxid|1147161	Bacillus subtilis subsp. subtilis strain 6051-HGW
1150475	NC_020410.1|kraken:taxid|1150475	Bacillus amyloliquefaciens subsp. plantarum UCMB5036
1150475	NC_020410.1|kraken:taxid|1150475	Bacillus velezensis UCMB5036
1150475	NC_020410.1|kraken:taxid|1150475	Bacillus methylotrophicus UCMB5036
1150476	NC_022081.1|kraken:taxid|1150476	Bacillus velezensis UCMB5113
1150476	NC_022081.1|kraken:taxid|1150476	Bacillus amyloliquefaciens subsp. plantarum UCMB5113
1150476	NC_022081.1|kraken:taxid|1150476	Bacillus methylotrophicus UCMB5113
11520	NC_002209.1|kraken:taxid|11520	Influenza virus type B
11520	NC_002209.1|kraken:taxid|11520	FLUBV
11520	NC_002209.1|kraken:taxid|11520	Influenza B virus
11520	NC_002204.1|kraken:taxid|11520	Influenza virus type B
11520	NC_002204.1|kraken:taxid|11520	FLUBV
11520	NC_002204.1|kraken:taxid|11520	Influenza B virus
11520	NC_002207.1|kraken:taxid|11520	Influenza virus type B
11520	NC_002207.1|kraken:taxid|11520	FLUBV
11520	NC_002207.1|kraken:taxid|11520	Influenza B virus
11520	NC_002205.1|kraken:taxid|11520	Influenza virus type B
11520	NC_002205.1|kraken:taxid|11520	FLUBV
11520	NC_002205.1|kraken:taxid|11520	Influenza B virus
11520	NC_002208.1|kraken:taxid|11520	Influenza virus type B
11520	NC_002208.1|kraken:taxid|11520	FLUBV
11520	NC_002208.1|kraken:taxid|11520	Influenza B virus
11520	NC_002211.1|kraken:taxid|11520	Influenza virus type B
11520	NC_002211.1|kraken:taxid|11520	FLUBV
11520	NC_002211.1|kraken:taxid|11520	Influenza B virus
11520	NC_002206.1|kraken:taxid|11520	Influenza virus type B
11520	NC_002206.1|kraken:taxid|11520	FLUBV
11520	NC_002206.1|kraken:taxid|11520	Influenza B virus
11520	NC_002210.1|kraken:taxid|11520	Influenza virus type B
11520	NC_002210.1|kraken:taxid|11520	FLUBV
11520	NC_002210.1|kraken:taxid|11520	Influenza B virus
11553	NC_006311.1|kraken:taxid|11553	Influenza C virus CAnn Arbor150
11553	NC_006311.1|kraken:taxid|11553	Influenza C virus STRAIN CANN ARBOR150
11553	NC_006312.1|kraken:taxid|11553	Influenza C virus CAnn Arbor150
11553	NC_006312.1|kraken:taxid|11553	Influenza C virus STRAIN CANN ARBOR150
11553	NC_006309.1|kraken:taxid|11553	Influenza C virus CAnn Arbor150
11553	NC_006309.1|kraken:taxid|11553	Influenza C virus STRAIN CANN ARBOR150
11553	NC_006308.1|kraken:taxid|11553	Influenza C virus CAnn Arbor150
11553	NC_006308.1|kraken:taxid|11553	Influenza C virus STRAIN CANN ARBOR150
11553	NC_006306.2|kraken:taxid|11553	Influenza C virus CAnn Arbor150
11553	NC_006306.2|kraken:taxid|11553	Influenza C virus STRAIN CANN ARBOR150
11553	NC_006310.1|kraken:taxid|11553	Influenza C virus CAnn Arbor150
11553	NC_006310.1|kraken:taxid|11553	Influenza C virus STRAIN CANN ARBOR150
11553	NC_006307.1|kraken:taxid|11553	Influenza C virus CAnn Arbor150
11553	NC_006307.1|kraken:taxid|11553	Influenza C virus STRAIN CANN ARBOR150
1155777	NC_017061.1|kraken:taxid|1155777	Bacillus amyloliquefaciens subsp. plantarum YAU B9601-Y2
1155777	NC_017061.1|kraken:taxid|1155777	Bacillus methylotrophicus YAU B9601-Y2
1155777	NC_017061.1|kraken:taxid|1155777	Bacillus amyloliquefaciens subsp. plantarum NAU B9601-Y2
1155777	NC_017061.1|kraken:taxid|1155777	Bacillus velezensis YAU B9601-Y2
1160717	NC_017623.1|kraken:taxid|1160717	Salmonella enterica subsp. enterica serovar Heidelberg strain B182
1160717	NC_017623.1|kraken:taxid|1160717	Salmonella enterica subsp. enterica serovar Heidelberg str. B182
1160717	NC_017624.1|kraken:taxid|1160717	Salmonella enterica subsp. enterica serovar Heidelberg strain B182
1160717	NC_017624.1|kraken:taxid|1160717	Salmonella enterica subsp. enterica serovar Heidelberg str. B182
1163389	NC_017909.1|kraken:taxid|1163389	Francisella noatunensis subsp. orientalis strain Toba 04
1163389	NC_017909.1|kraken:taxid|1163389	Francisella noatunensis subsp. orientalis str. Toba 04
1163389	NC_017909.1|kraken:taxid|1163389	Francisella noatunensis subsp. orientalis Toba 04
1171376	NC_021157.1|kraken:taxid|1171376	Salmonella enterica subsp. enterica serovar Typhimurium str. U288
1171376	NC_021157.1|kraken:taxid|1171376	Salmonella enterica subsp. enterica serovar Typhimurium strain U288
1171376	NC_021155.1|kraken:taxid|1171376	Salmonella enterica subsp. enterica serovar Typhimurium str. U288
1171376	NC_021155.1|kraken:taxid|1171376	Salmonella enterica subsp. enterica serovar Typhimurium strain U288
1171376	NC_021151.1|kraken:taxid|1171376	Salmonella enterica subsp. enterica serovar Typhimurium str. U288
1171376	NC_021151.1|kraken:taxid|1171376	Salmonella enterica subsp. enterica serovar Typhimurium strain U288
1171376	NC_021156.1|kraken:taxid|1171376	Salmonella enterica subsp. enterica serovar Typhimurium str. U288
1171376	NC_021156.1|kraken:taxid|1171376	Salmonella enterica subsp. enterica serovar Typhimurium strain U288
1173427	NC_021844.1|kraken:taxid|1173427	Salmonella enterica subsp. enterica serovar Bareilly str. CFSAN000189
1173427	NC_021817.1|kraken:taxid|1173427	Salmonella enterica subsp. enterica serovar Bareilly str. CFSAN000189
1173939	NZ_CP014996.1|kraken:taxid|1173939	Salmonella enterica subsp. enterica serovar Weltevreden str. 1655
1173939	NZ_CP014996.1|kraken:taxid|1173939	Salmonella enterica subsp. enterica serovar Weltevreden strain 1655
1173939	NZ_CP014997.1|kraken:taxid|1173939	Salmonella enterica subsp. enterica serovar Weltevreden str. 1655
1173939	NZ_CP014997.1|kraken:taxid|1173939	Salmonella enterica subsp. enterica serovar Weltevreden strain 1655
1176492	NZ_CP009434.1|kraken:taxid|1176492	Burkholderia glumae LMG 2196 = ATCC 33617
1176492	NZ_CP009434.1|kraken:taxid|1176492	Burkholderia glumae ATCC 33617 = LMG 2196
1176492	NZ_CP009434.1|kraken:taxid|1176492	Burkholderia glumae LMG 2196
1176492	NZ_CP009434.1|kraken:taxid|1176492	Burkholderia glumae ATCC 33617
1176492	NZ_CP009435.1|kraken:taxid|1176492	Burkholderia glumae LMG 2196 = ATCC 33617
1176492	NZ_CP009435.1|kraken:taxid|1176492	Burkholderia glumae ATCC 33617 = LMG 2196
1176492	NZ_CP009435.1|kraken:taxid|1176492	Burkholderia glumae LMG 2196
1176492	NZ_CP009435.1|kraken:taxid|1176492	Burkholderia glumae ATCC 33617
1176492	NZ_CP009432.1|kraken:taxid|1176492	Burkholderia glumae LMG 2196 = ATCC 33617
1176492	NZ_CP009432.1|kraken:taxid|1176492	Burkholderia glumae ATCC 33617 = LMG 2196
1176492	NZ_CP009432.1|kraken:taxid|1176492	Burkholderia glumae LMG 2196
1176492	NZ_CP009432.1|kraken:taxid|1176492	Burkholderia glumae ATCC 33617
1176492	NZ_CP009433.1|kraken:taxid|1176492	Burkholderia glumae LMG 2196 = ATCC 33617
1176492	NZ_CP009433.1|kraken:taxid|1176492	Burkholderia glumae ATCC 33617 = LMG 2196
1176492	NZ_CP009433.1|kraken:taxid|1176492	Burkholderia glumae LMG 2196
1176492	NZ_CP009433.1|kraken:taxid|1176492	Burkholderia glumae ATCC 33617
1178537	NZ_CP017786.1|kraken:taxid|1178537	Bacillus xiamenensis
1178537	NZ_CP017786.1|kraken:taxid|1178537	Bacillus sp. HYC-10
1178537	NZ_CP017786.1|kraken:taxid|1178537	Bacillus xiamenensis Lai et al. 2014
1178537	NZ_CP017786.1|kraken:taxid|1178537	CGMCC 1.12326
1178537	NZ_CP017786.1|kraken:taxid|1178537	strain HYC-10
1178537	NZ_CP017786.1|kraken:taxid|1178537	LMG 27143
1178537	NZ_CP017786.1|kraken:taxid|1178537	MCCC 1A00008
1192196	NC_019896.1|kraken:taxid|1192196	Bacillus subtilis subsp. subtilis strain BSP1
1192196	NC_019896.1|kraken:taxid|1192196	Bacillus subtilis subsp. subtilis BSP1
1192196	NC_019896.1|kraken:taxid|1192196	Bacillus subtilis subsp. subtilis str. BSP1
1193576	NC_022228.1|kraken:taxid|1193576	Staphylococcus aureus subsp. aureus strain CN1
1193576	NC_022228.1|kraken:taxid|1193576	Staphylococcus aureus subsp. aureus ST72 CN1
1193576	NC_022228.1|kraken:taxid|1193576	Staphylococcus aureus subsp. aureus CN1
1193576	NC_022228.1|kraken:taxid|1193576	Staphylococcus aureus subsp. aureus str. CN1
1193576	NC_022227.1|kraken:taxid|1193576	Staphylococcus aureus subsp. aureus strain CN1
1193576	NC_022227.1|kraken:taxid|1193576	Staphylococcus aureus subsp. aureus ST72 CN1
1193576	NC_022227.1|kraken:taxid|1193576	Staphylococcus aureus subsp. aureus CN1
1193576	NC_022227.1|kraken:taxid|1193576	Staphylococcus aureus subsp. aureus str. CN1
1193576	NC_022226.1|kraken:taxid|1193576	Staphylococcus aureus subsp. aureus strain CN1
1193576	NC_022226.1|kraken:taxid|1193576	Staphylococcus aureus subsp. aureus ST72 CN1
1193576	NC_022226.1|kraken:taxid|1193576	Staphylococcus aureus subsp. aureus CN1
1193576	NC_022226.1|kraken:taxid|1193576	Staphylococcus aureus subsp. aureus str. CN1
1194085	NC_022443.1|kraken:taxid|1194085	Staphylococcus aureus subsp. aureus str. SA40
1194085	NC_022443.1|kraken:taxid|1194085	Staphylococcus aureus subsp. aureus strain SA40
1194085	NC_022443.1|kraken:taxid|1194085	Staphylococcus aureus subsp. aureus SA40
1194154	NZ_CP007533.1|kraken:taxid|1194154	Salmonella enterica subsp. enterica serovar Bredeney str. CFSAN001080
1194154	NZ_CP007533.1|kraken:taxid|1194154	Salmonella enterica subsp. enterica serovar Bredeney strain CFSAN001080
1194159	NZ_CP017726.1|kraken:taxid|1194159	Salmonella enterica subsp. enterica serovar Stanleyville str. CFSAN000624
1194159	NZ_CP017726.1|kraken:taxid|1194159	Salmonella enterica subsp. enterica serovar Stanleyville strain CFSAN000624
1194159	NZ_CP017724.1|kraken:taxid|1194159	Salmonella enterica subsp. enterica serovar Stanleyville str. CFSAN000624
1194159	NZ_CP017724.1|kraken:taxid|1194159	Salmonella enterica subsp. enterica serovar Stanleyville strain CFSAN000624
1194159	NZ_CP017723.1|kraken:taxid|1194159	Salmonella enterica subsp. enterica serovar Stanleyville str. CFSAN000624
1194159	NZ_CP017723.1|kraken:taxid|1194159	Salmonella enterica subsp. enterica serovar Stanleyville strain CFSAN000624
1194159	NZ_CP017725.1|kraken:taxid|1194159	Salmonella enterica subsp. enterica serovar Stanleyville str. CFSAN000624
1194159	NZ_CP017725.1|kraken:taxid|1194159	Salmonella enterica subsp. enterica serovar Stanleyville strain CFSAN000624
1194526	NC_020266.1|kraken:taxid|1194526	Staphylococcus warneri strain SG1
1194526	NC_020266.1|kraken:taxid|1194526	Staphylococcus warneri str. SG1
1194526	NC_020266.1|kraken:taxid|1194526	Staphylococcus warneri SG1
1194526	NC_020268.1|kraken:taxid|1194526	Staphylococcus warneri strain SG1
1194526	NC_020268.1|kraken:taxid|1194526	Staphylococcus warneri str. SG1
1194526	NC_020268.1|kraken:taxid|1194526	Staphylococcus warneri SG1
1194526	NC_020165.1|kraken:taxid|1194526	Staphylococcus warneri strain SG1
1194526	NC_020165.1|kraken:taxid|1194526	Staphylococcus warneri str. SG1
1194526	NC_020165.1|kraken:taxid|1194526	Staphylococcus warneri SG1
1194526	NC_020274.1|kraken:taxid|1194526	Staphylococcus warneri strain SG1
1194526	NC_020274.1|kraken:taxid|1194526	Staphylococcus warneri str. SG1
1194526	NC_020274.1|kraken:taxid|1194526	Staphylococcus warneri SG1
1194526	NC_020265.1|kraken:taxid|1194526	Staphylococcus warneri strain SG1
1194526	NC_020265.1|kraken:taxid|1194526	Staphylococcus warneri str. SG1
1194526	NC_020265.1|kraken:taxid|1194526	Staphylococcus warneri SG1
1194526	NC_020269.1|kraken:taxid|1194526	Staphylococcus warneri strain SG1
1194526	NC_020269.1|kraken:taxid|1194526	Staphylococcus warneri str. SG1
1194526	NC_020269.1|kraken:taxid|1194526	Staphylococcus warneri SG1
1194526	NC_020267.1|kraken:taxid|1194526	Staphylococcus warneri strain SG1
1194526	NC_020267.1|kraken:taxid|1194526	Staphylococcus warneri str. SG1
1194526	NC_020267.1|kraken:taxid|1194526	Staphylococcus warneri SG1
1194526	NC_020264.1|kraken:taxid|1194526	Staphylococcus warneri strain SG1
1194526	NC_020264.1|kraken:taxid|1194526	Staphylococcus warneri str. SG1
1194526	NC_020264.1|kraken:taxid|1194526	Staphylococcus warneri SG1
1194526	NC_020164.1|kraken:taxid|1194526	Staphylococcus warneri strain SG1
1194526	NC_020164.1|kraken:taxid|1194526	Staphylococcus warneri str. SG1
1194526	NC_020164.1|kraken:taxid|1194526	Staphylococcus warneri SG1
1195464	NC_018687.1|kraken:taxid|1195464	Bacillus thuringiensis MC28
1195464	NC_018686.1|kraken:taxid|1195464	Bacillus thuringiensis MC28
1195464	NC_018693.1|kraken:taxid|1195464	Bacillus thuringiensis MC28
1195464	NC_018685.1|kraken:taxid|1195464	Bacillus thuringiensis MC28
1195464	NC_018694.1|kraken:taxid|1195464	Bacillus thuringiensis MC28
1195464	NC_018684.1|kraken:taxid|1195464	Bacillus thuringiensis MC28
1195464	NC_018688.1|kraken:taxid|1195464	Bacillus thuringiensis MC28
1195464	NC_018689.1|kraken:taxid|1195464	Bacillus thuringiensis MC28
1196031	NZ_CP015507.1|kraken:taxid|1196031	Bacillus oceanisediminis 2691
1196031	NZ_CP015506.1|kraken:taxid|1196031	Bacillus oceanisediminis 2691
1197719	NC_021871.1|kraken:taxid|1197719	Salmonella bongori Sbon_167
1197719	NC_021871.1|kraken:taxid|1197719	Salmonella bongori N268-08
1197719	NC_021870.1|kraken:taxid|1197719	Salmonella bongori Sbon_167
1197719	NC_021870.1|kraken:taxid|1197719	Salmonella bongori N268-08
11983	NC_029646.1|kraken:taxid|11983	Norwalk virus
11983	NC_029646.1|kraken:taxid|11983	Norwalk virus NV
11983	NC_029646.1|kraken:taxid|11983	Norwalk calicivirus
11983	NC_001959.2|kraken:taxid|11983	Norwalk virus
11983	NC_001959.2|kraken:taxid|11983	Norwalk virus NV
11983	NC_001959.2|kraken:taxid|11983	Norwalk calicivirus
11983	NC_029647.1|kraken:taxid|11983	Norwalk virus
11983	NC_029647.1|kraken:taxid|11983	Norwalk virus NV
11983	NC_029647.1|kraken:taxid|11983	Norwalk calicivirus
11983	NC_029645.1|kraken:taxid|11983	Norwalk virus
11983	NC_029645.1|kraken:taxid|11983	Norwalk virus NV
11983	NC_029645.1|kraken:taxid|11983	Norwalk calicivirus
119856	NZ_CP010104.1|kraken:taxid|119856	Francisella tularensis subsp. tularensis
119856	NZ_CP010104.1|kraken:taxid|119856	Francisella tularensis subsp. tularensis McCoy and Chapin 1912 Dorofeev 1947
119856	NZ_CP010104.1|kraken:taxid|119856	Francisella tularensis subsp. nearctica Olsufjev 1970
119856	NZ_CP010104.1|kraken:taxid|119856	Francisella tularensis var. tularemia
119856	NZ_CP010104.1|kraken:taxid|119856	Francisella tularensis subsp. nearctica
119856	NZ_CP017155.1|kraken:taxid|119856	Francisella tularensis subsp. tularensis
119856	NZ_CP017155.1|kraken:taxid|119856	Francisella tularensis subsp. tularensis McCoy and Chapin 1912 Dorofeev 1947
119856	NZ_CP017155.1|kraken:taxid|119856	Francisella tularensis subsp. nearctica Olsufjev 1970
119856	NZ_CP017155.1|kraken:taxid|119856	Francisella tularensis var. tularemia
119856	NZ_CP017155.1|kraken:taxid|119856	Francisella tularensis subsp. nearctica
119856	NZ_CP012037.1|kraken:taxid|119856	Francisella tularensis subsp. tularensis
119856	NZ_CP012037.1|kraken:taxid|119856	Francisella tularensis subsp. tularensis McCoy and Chapin 1912 Dorofeev 1947
119856	NZ_CP012037.1|kraken:taxid|119856	Francisella tularensis subsp. nearctica Olsufjev 1970
119856	NZ_CP012037.1|kraken:taxid|119856	Francisella tularensis var. tularemia
119856	NZ_CP012037.1|kraken:taxid|119856	Francisella tularensis subsp. nearctica
119856	NZ_CP010103.1|kraken:taxid|119856	Francisella tularensis subsp. tularensis
119856	NZ_CP010103.1|kraken:taxid|119856	Francisella tularensis subsp. tularensis McCoy and Chapin 1912 Dorofeev 1947
119856	NZ_CP010103.1|kraken:taxid|119856	Francisella tularensis subsp. nearctica Olsufjev 1970
119856	NZ_CP010103.1|kraken:taxid|119856	Francisella tularensis var. tularemia
119856	NZ_CP010103.1|kraken:taxid|119856	Francisella tularensis subsp. nearctica
119856	NZ_CP010115.1|kraken:taxid|119856	Francisella tularensis subsp. tularensis
119856	NZ_CP010115.1|kraken:taxid|119856	Francisella tularensis subsp. tularensis McCoy and Chapin 1912 Dorofeev 1947
119856	NZ_CP010115.1|kraken:taxid|119856	Francisella tularensis subsp. nearctica Olsufjev 1970
119856	NZ_CP010115.1|kraken:taxid|119856	Francisella tularensis var. tularemia
119856	NZ_CP010115.1|kraken:taxid|119856	Francisella tularensis subsp. nearctica
119856	NZ_CP017153.1|kraken:taxid|119856	Francisella tularensis subsp. tularensis
119856	NZ_CP017153.1|kraken:taxid|119856	Francisella tularensis subsp. tularensis McCoy and Chapin 1912 Dorofeev 1947
119856	NZ_CP017153.1|kraken:taxid|119856	Francisella tularensis subsp. nearctica Olsufjev 1970
119856	NZ_CP017153.1|kraken:taxid|119856	Francisella tularensis var. tularemia
119856	NZ_CP017153.1|kraken:taxid|119856	Francisella tularensis subsp. nearctica
119856	NZ_CP017154.1|kraken:taxid|119856	Francisella tularensis subsp. tularensis
119856	NZ_CP017154.1|kraken:taxid|119856	Francisella tularensis subsp. tularensis McCoy and Chapin 1912 Dorofeev 1947
119856	NZ_CP017154.1|kraken:taxid|119856	Francisella tularensis subsp. nearctica Olsufjev 1970
119856	NZ_CP017154.1|kraken:taxid|119856	Francisella tularensis var. tularemia
119856	NZ_CP017154.1|kraken:taxid|119856	Francisella tularensis subsp. nearctica
119857	NZ_CP009693.1|kraken:taxid|119857	strain FSC257
119857	NZ_CP009693.1|kraken:taxid|119857	GIEM 503
119857	NZ_CP009693.1|kraken:taxid|119857	Francisella tularensis subsp. holarctica
119857	NZ_CP009693.1|kraken:taxid|119857	Francisella tularensis subsp. holarctica ex Olsufjev et al. 1959 Olsufjev & Meshcheryakova 1983
119857	NZ_CP009693.1|kraken:taxid|119857	Francisella tularensis subsp. holarctica Olsufjev 1970
119857	NZ_CP009693.1|kraken:taxid|119857	Francisella tularensis var. palaearctica
119857	NZ_CP009693.1|kraken:taxid|119857	Francisella tularensis var. palaearctica Olsufjev et al. 1959
119857	NZ_CP010289.1|kraken:taxid|119857	strain FSC257
119857	NZ_CP010289.1|kraken:taxid|119857	GIEM 503
119857	NZ_CP010289.1|kraken:taxid|119857	Francisella tularensis subsp. holarctica
119857	NZ_CP010289.1|kraken:taxid|119857	Francisella tularensis subsp. holarctica ex Olsufjev et al. 1959 Olsufjev & Meshcheryakova 1983
119857	NZ_CP010289.1|kraken:taxid|119857	Francisella tularensis subsp. holarctica Olsufjev 1970
119857	NZ_CP010289.1|kraken:taxid|119857	Francisella tularensis var. palaearctica
119857	NZ_CP010289.1|kraken:taxid|119857	Francisella tularensis var. palaearctica Olsufjev et al. 1959
119857	NZ_CP010288.1|kraken:taxid|119857	strain FSC257
119857	NZ_CP010288.1|kraken:taxid|119857	GIEM 503
119857	NZ_CP010288.1|kraken:taxid|119857	Francisella tularensis subsp. holarctica
119857	NZ_CP010288.1|kraken:taxid|119857	Francisella tularensis subsp. holarctica ex Olsufjev et al. 1959 Olsufjev & Meshcheryakova 1983
119857	NZ_CP010288.1|kraken:taxid|119857	Francisella tularensis subsp. holarctica Olsufjev 1970
119857	NZ_CP010288.1|kraken:taxid|119857	Francisella tularensis var. palaearctica
119857	NZ_CP010288.1|kraken:taxid|119857	Francisella tularensis var. palaearctica Olsufjev et al. 1959
119912	NZ_CP007639.1|kraken:taxid|119912	Salmonella choleraesuis serovar Choleraesuis
119912	NZ_CP007639.1|kraken:taxid|119912	Salmonella enterica subsp. enterica serovar Choleraesuis
119912	NZ_CP007639.1|kraken:taxid|119912	Salmonella choleraesuis choleraesuis
119912	NZ_CP007639.1|kraken:taxid|119912	Salmonella enterica serovar Choleraesuis
1201010	NC_022442.1|kraken:taxid|1201010	Staphylococcus aureus subsp. aureus str. SA957
1201010	NC_022442.1|kraken:taxid|1201010	Staphylococcus aureus subsp. aureus SA957
1201010	NC_022442.1|kraken:taxid|1201010	Staphylococcus aureus subsp. aureus strain SA957
1204342	NZ_AP012496.1|kraken:taxid|1204342	Bacillus subtilis strain BEST7003
1204342	NZ_AP012496.1|kraken:taxid|1204342	Bacillus subtilis BEST7003
1204342	NZ_AP012496.1|kraken:taxid|1204342	Bacillus subtilis str. BEST7003
120576	NZ_CP007743.1|kraken:taxid|120576	Brucella maris Jahans et al. 1997
120576	NZ_CP007743.1|kraken:taxid|120576	Brucella pinnipedialis Foster et al. 2007
120576	NZ_CP007743.1|kraken:taxid|120576	Brucella sp. B294
120576	NZ_CP007743.1|kraken:taxid|120576	Brucella pinnipediae Cloeckaert et al. 2001
120576	NZ_CP007743.1|kraken:taxid|120576	BCCN 94-73
120576	NZ_CP007743.1|kraken:taxid|120576	Brucella pinnipedialis
120576	NZ_CP007743.1|kraken:taxid|120576	NCTC 12890
120576	NZ_CP007743.1|kraken:taxid|120576	Brucella pinnipediae
120576	NZ_CP007743.1|kraken:taxid|120576	Brucella maris
120576	NZ_CP007742.1|kraken:taxid|120576	Brucella maris Jahans et al. 1997
120576	NZ_CP007742.1|kraken:taxid|120576	Brucella pinnipedialis Foster et al. 2007
120576	NZ_CP007742.1|kraken:taxid|120576	Brucella sp. B294
120576	NZ_CP007742.1|kraken:taxid|120576	Brucella pinnipediae Cloeckaert et al. 2001
120576	NZ_CP007742.1|kraken:taxid|120576	BCCN 94-73
120576	NZ_CP007742.1|kraken:taxid|120576	Brucella pinnipedialis
120576	NZ_CP007742.1|kraken:taxid|120576	NCTC 12890
120576	NZ_CP007742.1|kraken:taxid|120576	Brucella pinnipediae
120576	NZ_CP007742.1|kraken:taxid|120576	Brucella maris
1207504	NZ_CP013378.1|kraken:taxid|1207504	Burkholderia sp. R-48995
1207504	NZ_CP013378.1|kraken:taxid|1207504	Burkholderia sp. R-24200
1207504	NZ_CP013378.1|kraken:taxid|1207504	Burkholderia sp. LMG 16669
1207504	NZ_CP013378.1|kraken:taxid|1207504	Burkholderia sp. R-48996
1207504	NZ_CP013378.1|kraken:taxid|1207504	Burkholderia sp. LMG 26915
1207504	NZ_CP013378.1|kraken:taxid|1207504	Burkholderia pseudomultivorans
1207504	NZ_CP013378.1|kraken:taxid|1207504	Burkholderia sp. LMG 26914
1207504	NZ_CP013378.1|kraken:taxid|1207504	Burkholderia sp. R-48991
1207504	NZ_CP013378.1|kraken:taxid|1207504	Burkholderia sp. Bp3318
1207504	NZ_CP013378.1|kraken:taxid|1207504	Burkholderia sp. Bp3330
1207504	NZ_CP013378.1|kraken:taxid|1207504	LMG 26883
1207504	NZ_CP013378.1|kraken:taxid|1207504	Burkholderia sp. Bp7615
1207504	NZ_CP013378.1|kraken:taxid|1207504	Burkholderia sp. Bp3317
1207504	NZ_CP013378.1|kraken:taxid|1207504	Burkholderia sp. R-48994
1207504	NZ_CP013378.1|kraken:taxid|1207504	Burkholderia sp. Bp7595
1207504	NZ_CP013378.1|kraken:taxid|1207504	Burkholderia sp. LMG 26883
1207504	NZ_CP013378.1|kraken:taxid|1207504	Burkholderia sp. Bp3350
1207504	NZ_CP013378.1|kraken:taxid|1207504	Burkholderia sp. Bp7622
1207504	NZ_CP013378.1|kraken:taxid|1207504	Burkholderia sp. R-9705
1207504	NZ_CP013378.1|kraken:taxid|1207504	Burkholderia sp. R-48993
1207504	NZ_CP013378.1|kraken:taxid|1207504	Burkholderia sp. BP7069
1207504	NZ_CP013378.1|kraken:taxid|1207504	Burkholderia pseudomultivorans Peeters et al. 2014
1207504	NZ_CP013378.1|kraken:taxid|1207504	CCUG 62895
1207504	NZ_CP013378.1|kraken:taxid|1207504	Burkholderia sp. Bp7654
1207504	NZ_CP013377.1|kraken:taxid|1207504	Burkholderia sp. R-48995
1207504	NZ_CP013377.1|kraken:taxid|1207504	Burkholderia sp. R-24200
1207504	NZ_CP013377.1|kraken:taxid|1207504	Burkholderia sp. LMG 16669
1207504	NZ_CP013377.1|kraken:taxid|1207504	Burkholderia sp. R-48996
1207504	NZ_CP013377.1|kraken:taxid|1207504	Burkholderia sp. LMG 26915
1207504	NZ_CP013377.1|kraken:taxid|1207504	Burkholderia pseudomultivorans
1207504	NZ_CP013377.1|kraken:taxid|1207504	Burkholderia sp. LMG 26914
1207504	NZ_CP013377.1|kraken:taxid|1207504	Burkholderia sp. R-48991
1207504	NZ_CP013377.1|kraken:taxid|1207504	Burkholderia sp. Bp3318
1207504	NZ_CP013377.1|kraken:taxid|1207504	Burkholderia sp. Bp3330
1207504	NZ_CP013377.1|kraken:taxid|1207504	LMG 26883
1207504	NZ_CP013377.1|kraken:taxid|1207504	Burkholderia sp. Bp7615
1207504	NZ_CP013377.1|kraken:taxid|1207504	Burkholderia sp. Bp3317
1207504	NZ_CP013377.1|kraken:taxid|1207504	Burkholderia sp. R-48994
1207504	NZ_CP013377.1|kraken:taxid|1207504	Burkholderia sp. Bp7595
1207504	NZ_CP013377.1|kraken:taxid|1207504	Burkholderia sp. LMG 26883
1207504	NZ_CP013377.1|kraken:taxid|1207504	Burkholderia sp. Bp3350
1207504	NZ_CP013377.1|kraken:taxid|1207504	Burkholderia sp. Bp7622
1207504	NZ_CP013377.1|kraken:taxid|1207504	Burkholderia sp. R-9705
1207504	NZ_CP013377.1|kraken:taxid|1207504	Burkholderia sp. R-48993
1207504	NZ_CP013377.1|kraken:taxid|1207504	Burkholderia sp. BP7069
1207504	NZ_CP013377.1|kraken:taxid|1207504	Burkholderia pseudomultivorans Peeters et al. 2014
1207504	NZ_CP013377.1|kraken:taxid|1207504	CCUG 62895
1207504	NZ_CP013377.1|kraken:taxid|1207504	Burkholderia sp. Bp7654
1207504	NZ_CP013379.1|kraken:taxid|1207504	Burkholderia sp. R-48995
1207504	NZ_CP013379.1|kraken:taxid|1207504	Burkholderia sp. R-24200
1207504	NZ_CP013379.1|kraken:taxid|1207504	Burkholderia sp. LMG 16669
1207504	NZ_CP013379.1|kraken:taxid|1207504	Burkholderia sp. R-48996
1207504	NZ_CP013379.1|kraken:taxid|1207504	Burkholderia sp. LMG 26915
1207504	NZ_CP013379.1|kraken:taxid|1207504	Burkholderia pseudomultivorans
1207504	NZ_CP013379.1|kraken:taxid|1207504	Burkholderia sp. LMG 26914
1207504	NZ_CP013379.1|kraken:taxid|1207504	Burkholderia sp. R-48991
1207504	NZ_CP013379.1|kraken:taxid|1207504	Burkholderia sp. Bp3318
1207504	NZ_CP013379.1|kraken:taxid|1207504	Burkholderia sp. Bp3330
1207504	NZ_CP013379.1|kraken:taxid|1207504	LMG 26883
1207504	NZ_CP013379.1|kraken:taxid|1207504	Burkholderia sp. Bp7615
1207504	NZ_CP013379.1|kraken:taxid|1207504	Burkholderia sp. Bp3317
1207504	NZ_CP013379.1|kraken:taxid|1207504	Burkholderia sp. R-48994
1207504	NZ_CP013379.1|kraken:taxid|1207504	Burkholderia sp. Bp7595
1207504	NZ_CP013379.1|kraken:taxid|1207504	Burkholderia sp. LMG 26883
1207504	NZ_CP013379.1|kraken:taxid|1207504	Burkholderia sp. Bp3350
1207504	NZ_CP013379.1|kraken:taxid|1207504	Burkholderia sp. Bp7622
1207504	NZ_CP013379.1|kraken:taxid|1207504	Burkholderia sp. R-9705
1207504	NZ_CP013379.1|kraken:taxid|1207504	Burkholderia sp. R-48993
1207504	NZ_CP013379.1|kraken:taxid|1207504	Burkholderia sp. BP7069
1207504	NZ_CP013379.1|kraken:taxid|1207504	Burkholderia pseudomultivorans Peeters et al. 2014
1207504	NZ_CP013379.1|kraken:taxid|1207504	CCUG 62895
1207504	NZ_CP013379.1|kraken:taxid|1207504	Burkholderia sp. Bp7654
1208611	NZ_CP007532.1|kraken:taxid|1208611	Salmonella enterica subsp. enterica serovar Abaetetuba str. ATCC 35640
1210454	NZ_CP009625.1|kraken:taxid|1210454	Brucella abortus 104M
1210454	NZ_CP009626.1|kraken:taxid|1210454	Brucella abortus 104M
1217737	NC_018517.1|kraken:taxid|1217737	Bacillus thuringiensis HD-789
1217737	NC_018509.1|kraken:taxid|1217737	Bacillus thuringiensis HD-789
1217737	NC_018510.1|kraken:taxid|1217737	Bacillus thuringiensis HD-789
1217737	NC_018511.1|kraken:taxid|1217737	Bacillus thuringiensis HD-789
1217737	NC_018512.1|kraken:taxid|1217737	Bacillus thuringiensis HD-789
1217737	NC_018516.1|kraken:taxid|1217737	Bacillus thuringiensis HD-789
1217737	NC_018508.1|kraken:taxid|1217737	Bacillus thuringiensis HD-789
1217984	NC_018493.1|kraken:taxid|1217984	Bacillus cereus strain FRI-35
1217984	NC_018493.1|kraken:taxid|1217984	Bacillus cereus FRI-35
1217984	NC_018493.1|kraken:taxid|1217984	Bacillus cereus str. FRI-35
1217984	NC_018492.1|kraken:taxid|1217984	Bacillus cereus strain FRI-35
1217984	NC_018492.1|kraken:taxid|1217984	Bacillus cereus FRI-35
1217984	NC_018492.1|kraken:taxid|1217984	Bacillus cereus str. FRI-35
1217984	NC_018491.1|kraken:taxid|1217984	Bacillus cereus strain FRI-35
1217984	NC_018491.1|kraken:taxid|1217984	Bacillus cereus FRI-35
1217984	NC_018491.1|kraken:taxid|1217984	Bacillus cereus str. FRI-35
1217984	NC_018499.1|kraken:taxid|1217984	Bacillus cereus strain FRI-35
1217984	NC_018499.1|kraken:taxid|1217984	Bacillus cereus FRI-35
1217984	NC_018499.1|kraken:taxid|1217984	Bacillus cereus str. FRI-35
1217984	NC_018494.1|kraken:taxid|1217984	Bacillus cereus strain FRI-35
1217984	NC_018494.1|kraken:taxid|1217984	Bacillus cereus FRI-35
1217984	NC_018494.1|kraken:taxid|1217984	Bacillus cereus str. FRI-35
1218175	NC_018488.1|kraken:taxid|1218175	Bacillus thuringiensis HD-771
1218175	NC_018501.1|kraken:taxid|1218175	Bacillus thuringiensis HD-771
1218175	NC_018502.1|kraken:taxid|1218175	Bacillus thuringiensis HD-771
1218175	NC_018489.1|kraken:taxid|1218175	Bacillus thuringiensis HD-771
1218175	NC_018500.1|kraken:taxid|1218175	Bacillus thuringiensis HD-771
1218175	NC_018503.1|kraken:taxid|1218175	Bacillus thuringiensis HD-771
1218175	NC_018487.1|kraken:taxid|1218175	Bacillus thuringiensis HD-771
1218175	NC_018490.1|kraken:taxid|1218175	Bacillus thuringiensis HD-771
1218175	NC_018486.1|kraken:taxid|1218175	Bacillus thuringiensis HD-771
1218176	NC_018633.1|kraken:taxid|1218176	Chlamydia psittaci 8455
1218176	NC_018619.1|kraken:taxid|1218176	Chlamydia psittaci 8455
1218353	NC_018620.1|kraken:taxid|1218353	Chlamydia psittaci GR9
1218354	NC_018627.1|kraken:taxid|1218354	Chlamydia psittaci MN
1218354	NC_018636.1|kraken:taxid|1218354	Chlamydia psittaci MN
1218355	NC_018621.1|kraken:taxid|1218355	Chlamydia psittaci VS225
1218355	NC_018638.1|kraken:taxid|1218355	Chlamydia psittaci VS225
1218356	NC_018622.1|kraken:taxid|1218356	Chlamydia psittaci WSRTE30
1218356	NC_018640.1|kraken:taxid|1218356	Chlamydia psittaci WSRTE30
1218357	NC_018635.1|kraken:taxid|1218357	Chlamydia psittaci M56
1218357	NC_018623.1|kraken:taxid|1218357	Chlamydia psittaci M56
1218358	NC_018624.1|kraken:taxid|1218358	Chlamydia psittaci WC
1218358	NC_018639.1|kraken:taxid|1218358	Chlamydia psittaci WC
1220533	NC_018520.1|kraken:taxid|1220533	Bacillus subtilis QB928
1221328	NZ_CP008698.1|kraken:taxid|1221328	Bacillus subtilis subsp. subtilis AG1839
1221328	NZ_CP008698.1|kraken:taxid|1221328	Bacillus subtilis subsp. subtilis str. AG1839
1225522	NC_022221.1|kraken:taxid|1225522	Salmonella enterica subsp. enterica serovar GallinarumPullorum strain CDC1983-67
1225522	NC_022221.1|kraken:taxid|1225522	Salmonella enterica subsp. enterica serovar Gallinarumpullorum str. CDC1983-67
1225788	NC_019842.1|kraken:taxid|1225788	Bacillus amyloliquefaciens subsp. plantarum AS43.3
1225788	NC_019842.1|kraken:taxid|1225788	Bacillus methylotrophicus AS43.3
1225788	NC_019842.1|kraken:taxid|1225788	Bacillus velezensis AS43.3
1229492	NC_018608.1|kraken:taxid|1229492	Staphylococcus aureus 08BA02176
1229785	NC_018527.1|kraken:taxid|1229785	Burkholderia pseudomallei BPC006
1229785	NC_018527.1|kraken:taxid|1229785	Burkholderia pseudomallei strain BPC006
1229785	NC_018527.1|kraken:taxid|1229785	Burkholderia pseudomallei str. BPC006
1229785	NC_018529.1|kraken:taxid|1229785	Burkholderia pseudomallei BPC006
1229785	NC_018529.1|kraken:taxid|1229785	Burkholderia pseudomallei strain BPC006
1229785	NC_018529.1|kraken:taxid|1229785	Burkholderia pseudomallei str. BPC006
1232394	NC_019537.1|kraken:taxid|1232394	Francisella tularensis subsp. holarctica F92
1232554	NZ_CP007800.1|kraken:taxid|1232554	Bacillus subtilis subsp. subtilis str. AG174
1232554	NZ_CP007800.1|kraken:taxid|1232554	Bacillus subtilis subsp. subtilis str. JH642 substr. AG174
1233100	NC_020244.1|kraken:taxid|1233100	Bacillus subtilis XF-1
1241582	NZ_CP004098.1|kraken:taxid|1241582	Burkholderia thailandensis 2002721723
1241582	NZ_CP004097.1|kraken:taxid|1241582	Burkholderia thailandensis 2002721723
1241583	NC_022659.1|kraken:taxid|1241583	Burkholderia pseudomallei str. NCTC 13179
1241583	NC_022659.1|kraken:taxid|1241583	Burkholderia pseudomallei NCTC 13179
1241583	NC_022658.1|kraken:taxid|1241583	Burkholderia pseudomallei str. NCTC 13179
1241583	NC_022658.1|kraken:taxid|1241583	Burkholderia pseudomallei NCTC 13179
1241616	NZ_CP011526.1|kraken:taxid|1241616	Staphylococcus aureus subsp. aureus DSM 20231
1241616	NZ_CP011527.1|kraken:taxid|1241616	Staphylococcus aureus subsp. aureus DSM 20231
1243619	NZ_CP007175.1|kraken:taxid|1243619	Salmonella enterica subsp. enterica serovar Enteritidis M10MD013186
1243619	NZ_CP007175.1|kraken:taxid|1243619	Salmonella enterica subsp. enterica serovar Enteritidis str. EC20110354
1243620	NZ_CP007250.1|kraken:taxid|1243620	Salmonella enterica subsp. enterica serovar Enteritidis M09MD3451
1243620	NZ_CP007250.1|kraken:taxid|1243620	Salmonella enterica subsp. enterica serovar Enteritidis str. EC20110355
1243621	NZ_CP007262.1|kraken:taxid|1243621	Salmonella enterica subsp. enterica serovar Enteritidis M09MD3812
1243621	NZ_CP007262.1|kraken:taxid|1243621	Salmonella enterica subsp. enterica serovar Enteritidis str. EC20110356
1244111	NZ_CP007261.1|kraken:taxid|1244111	Salmonella enterica subsp. enterica serovar Enteritidis str. EC20110357
1244111	NZ_CP007261.1|kraken:taxid|1244111	Salmonella enterica subsp. enterica serovar Enteritidis M03ER103
1244112	NZ_CP007260.1|kraken:taxid|1244112	Salmonella enterica subsp. enterica serovar Enteritidis str. EC20110358
1244112	NZ_CP007260.1|kraken:taxid|1244112	Salmonella enterica subsp. enterica serovar Enteritidis M09MD011202
1244113	NZ_CP007259.1|kraken:taxid|1244113	Salmonella enterica subsp. enterica serovar Enteritidis M04MD2595
1244113	NZ_CP007259.1|kraken:taxid|1244113	Salmonella enterica subsp. enterica serovar Enteritidis str. EC20110359
1244118	NZ_CP007258.1|kraken:taxid|1244118	Salmonella enterica subsp. enterica serovar Enteritidis M04MD5221
1244118	NZ_CP007258.1|kraken:taxid|1244118	Salmonella enterica subsp. enterica serovar Enteritidis str. EC20110360
1244119	NZ_CP007263.1|kraken:taxid|1244119	Salmonella enterica subsp. enterica serovar Enteritidis str. EC20110361
1244119	NZ_CP007263.1|kraken:taxid|1244119	Salmonella enterica subsp. enterica serovar Enteritidis M09MD11210
1244120	NZ_CP007254.1|kraken:taxid|1244120	Salmonella enterica subsp. enterica serovar Enteritidis str. EC20111095
1244120	NZ_CP007254.1|kraken:taxid|1244120	Salmonella enterica subsp. enterica serovar Enteritidis ID 110672
1244121	NZ_CP007252.1|kraken:taxid|1244121	Salmonella enterica subsp. enterica serovar Enteritidis str. EC20111175
1244121	NZ_CP007252.1|kraken:taxid|1244121	Salmonella enterica subsp. enterica serovar Enteritidis 11 SU008 7-10
1244122	NZ_CP007253.1|kraken:taxid|1244122	Salmonella enterica subsp. enterica serovar Enteritidis str. EC20111174
1244122	NZ_CP007253.1|kraken:taxid|1244122	Salmonella enterica subsp. enterica serovar Enteritidis 11 SU 006 4-8
1245474	NZ_CP009644.1|kraken:taxid|1245474	Escherichia coli DB24
1245474	NZ_CP009644.1|kraken:taxid|1245474	Escherichia coli ER2796
1246626	NZ_CP003923.1|kraken:taxid|1246626	Bacillus lehensis G1
1248823	NZ_CP007137.1|kraken:taxid|1248823	Escherichia coli O145H28 str. RM12581
1248823	NZ_CP007136.1|kraken:taxid|1248823	Escherichia coli O145H28 str. RM12581
1248823	NZ_CP007138.1|kraken:taxid|1248823	Escherichia coli O145H28 str. RM12581
1248902	NZ_CP006029.1|kraken:taxid|1248902	Escherichia coli O145H28 str. RM13514
1248902	NZ_CP006028.1|kraken:taxid|1248902	Escherichia coli O145H28 str. RM13514
1248902	NZ_CP006027.1|kraken:taxid|1248902	Escherichia coli O145H28 str. RM13514
1248903	NZ_CP007135.1|kraken:taxid|1248903	Escherichia coli O145H28 str. RM12761
1248903	NZ_CP007133.1|kraken:taxid|1248903	Escherichia coli O145H28 str. RM12761
1248903	NZ_CP007134.1|kraken:taxid|1248903	Escherichia coli O145H28 str. RM12761
1248915	NZ_CP006264.1|kraken:taxid|1248915	Escherichia coli O145H28 str. RM13516
1248915	NZ_CP006262.1|kraken:taxid|1248915	Escherichia coli O145H28 str. RM13516
1248915	NZ_CP006263.1|kraken:taxid|1248915	Escherichia coli O145H28 str. RM13516
1249468	NZ_CP004001.1|kraken:taxid|1249468	Burkholderia pseudomallei NCTC 13178
1249468	NZ_CP004001.1|kraken:taxid|1249468	Burkholderia pseudomallei str. NCTC 13178
1249468	NZ_CP004002.1|kraken:taxid|1249468	Burkholderia pseudomallei NCTC 13178
1249468	NZ_CP004002.1|kraken:taxid|1249468	Burkholderia pseudomallei str. NCTC 13178
1249471	NZ_CP004042.1|kraken:taxid|1249471	Burkholderia pseudomallei MSHR146
1249471	NZ_CP004043.1|kraken:taxid|1249471	Burkholderia pseudomallei MSHR146
1249472	NZ_CP009478.1|kraken:taxid|1249472	Burkholderia pseudomallei MSHR2543
1249472	NZ_CP009477.1|kraken:taxid|1249472	Burkholderia pseudomallei MSHR2543
1249473	NZ_CP009485.1|kraken:taxid|1249473	Burkholderia pseudomallei MSHR491
1249473	NZ_CP009484.1|kraken:taxid|1249473	Burkholderia pseudomallei MSHR491
1249474	NZ_CP004024.1|kraken:taxid|1249474	Burkholderia pseudomallei MSHR511
1249474	NZ_CP004023.1|kraken:taxid|1249474	Burkholderia pseudomallei MSHR511
1249475	NZ_CP009473.1|kraken:taxid|1249475	Burkholderia pseudomallei MSHR840
1249475	NZ_CP009474.1|kraken:taxid|1249475	Burkholderia pseudomallei MSHR840
1249476	NZ_CP004004.1|kraken:taxid|1249476	Burkholderia pseudomallei NAU20B-16
1249476	NZ_CP004003.1|kraken:taxid|1249476	Burkholderia pseudomallei NAU20B-16
1249477	NZ_CP004378.1|kraken:taxid|1249477	Burkholderia pseudomallei NAU35A-3
1249477	NZ_CP004377.1|kraken:taxid|1249477	Burkholderia pseudomallei NAU35A-3
1249615	NZ_CP007803.1|kraken:taxid|1249615	Mycobacterium tuberculosis str. K
1249615	NZ_CP007803.1|kraken:taxid|1249615	Mycobacterium tuberculosis K
1249658	NZ_CP009551.1|kraken:taxid|1249658	Burkholderia pseudomallei str. PB08298010
1249658	NZ_CP009551.1|kraken:taxid|1249658	Burkholderia pseudomallei PB08298010
1249658	NZ_CP009550.1|kraken:taxid|1249658	Burkholderia pseudomallei str. PB08298010
1249658	NZ_CP009550.1|kraken:taxid|1249658	Burkholderia pseudomallei PB08298010
1249659	NZ_CP004369.1|kraken:taxid|1249659	Burkholderia pseudomallei MSHR520
1249659	NZ_CP004368.1|kraken:taxid|1249659	Burkholderia pseudomallei MSHR520
1249660	NZ_CP009601.1|kraken:taxid|1249660	Burkholderia thailandensis 2002721643
1249660	NZ_CP009602.1|kraken:taxid|1249660	Burkholderia thailandensis 2002721643
1249661	NC_021174.1|kraken:taxid|1249661	Burkholderia thailandensis MSMB121
1249661	NC_021173.1|kraken:taxid|1249661	Burkholderia thailandensis MSMB121
1249662	NZ_CP004117.1|kraken:taxid|1249662	Burkholderia thailandensis E444
1249662	NZ_CP004118.1|kraken:taxid|1249662	Burkholderia thailandensis E444
1249663	NZ_CP004089.1|kraken:taxid|1249663	Burkholderia thailandensis 2002721121
1249663	NZ_CP004089.1|kraken:taxid|1249663	Burkholderia thailandensis H0587
1249663	NZ_CP004090.1|kraken:taxid|1249663	Burkholderia thailandensis 2002721121
1249663	NZ_CP004090.1|kraken:taxid|1249663	Burkholderia thailandensis H0587
1249664	NZ_CP010016.1|kraken:taxid|1249664	Burkholderia thailandensis 34
1249664	NZ_CP010017.1|kraken:taxid|1249664	Burkholderia thailandensis 34
1249664	NZ_CP010018.1|kraken:taxid|1249664	Burkholderia thailandensis 34
1249665	NZ_CP004382.1|kraken:taxid|1249665	Burkholderia thailandensis 2002721627
1249665	NZ_CP004382.1|kraken:taxid|1249665	Burkholderia thailandensis E254
1249665	NZ_CP004381.1|kraken:taxid|1249665	Burkholderia thailandensis 2002721627
1249665	NZ_CP004381.1|kraken:taxid|1249665	Burkholderia thailandensis E254
1249667	NZ_CP004384.1|kraken:taxid|1249667	Burkholderia thailandensis USAMRU Malaysia 20
1249667	NZ_CP004383.1|kraken:taxid|1249667	Burkholderia thailandensis USAMRU Malaysia 20
1249668	NZ_CP009486.1|kraken:taxid|1249668	Burkholderia ubonensis MSMB22
1249668	NZ_CP009488.1|kraken:taxid|1249668	Burkholderia ubonensis MSMB22
1249668	NZ_CP009487.1|kraken:taxid|1249668	Burkholderia ubonensis MSMB22
1250339	NZ_CP004385.1|kraken:taxid|1250339	Burkholderia thailandensis MSMB59
1250339	NZ_CP004386.1|kraken:taxid|1250339	Burkholderia thailandensis MSMB59
1261129	NZ_CP004881.1|kraken:taxid|1261129	Bacillus thuringiensis serovar kurstaki str. HD-1
1261129	NZ_CP004883.1|kraken:taxid|1261129	Bacillus thuringiensis serovar kurstaki str. HD-1
1261129	NZ_CP004882.1|kraken:taxid|1261129	Bacillus thuringiensis serovar kurstaki str. HD-1
1261129	NZ_CP004875.1|kraken:taxid|1261129	Bacillus thuringiensis serovar kurstaki str. HD-1
1261129	NZ_CP004877.1|kraken:taxid|1261129	Bacillus thuringiensis serovar kurstaki str. HD-1
1261129	NZ_CP004872.1|kraken:taxid|1261129	Bacillus thuringiensis serovar kurstaki str. HD-1
1261129	NZ_CP004878.1|kraken:taxid|1261129	Bacillus thuringiensis serovar kurstaki str. HD-1
1261129	NZ_CP004880.1|kraken:taxid|1261129	Bacillus thuringiensis serovar kurstaki str. HD-1
1261129	NZ_CP004870.1|kraken:taxid|1261129	Bacillus thuringiensis serovar kurstaki str. HD-1
1261129	NZ_CP004874.1|kraken:taxid|1261129	Bacillus thuringiensis serovar kurstaki str. HD-1
1261129	NZ_CP004873.1|kraken:taxid|1261129	Bacillus thuringiensis serovar kurstaki str. HD-1
1261129	NZ_CP004879.1|kraken:taxid|1261129	Bacillus thuringiensis serovar kurstaki str. HD-1
1261129	NZ_CP004876.1|kraken:taxid|1261129	Bacillus thuringiensis serovar kurstaki str. HD-1
1261129	NZ_CP004871.1|kraken:taxid|1261129	Bacillus thuringiensis serovar kurstaki str. HD-1
1262462	NZ_HF571988.1|kraken:taxid|1262462	Yersinia enterocolitica type O5 str. YE5303
1262462	NZ_HF571988.1|kraken:taxid|1262462	Yersinia enterocolitica type O5 strain YE5303
1262462	NZ_HF571988.1|kraken:taxid|1262462	Yersinia enterocolitica type O5 YE5303
1267753	NC_020308.1|kraken:taxid|1267753	Salmonella enterica subsp. enterica serovar Javiana str. AZ__PI1230515
1267753	NC_020308.1|kraken:taxid|1267753	Salmonella enterica subsp. enterica serovar Javiana str. CFSAN001992
1267753	NC_020306.1|kraken:taxid|1267753	Salmonella enterica subsp. enterica serovar Javiana str. AZ__PI1230515
1267753	NC_020306.1|kraken:taxid|1267753	Salmonella enterica subsp. enterica serovar Javiana str. CFSAN001992
1267753	NC_020307.1|kraken:taxid|1267753	Salmonella enterica subsp. enterica serovar Javiana str. AZ__PI1230515
1267753	NC_020307.1|kraken:taxid|1267753	Salmonella enterica subsp. enterica serovar Javiana str. CFSAN001992
1271862	NC_021843.1|kraken:taxid|1271862	Salmonella enterica subsp. enterica serovar Typhimurium var. 5- str. CFSAN001921
1271862	NC_021814.1|kraken:taxid|1271862	Salmonella enterica subsp. enterica serovar Typhimurium var. 5- str. CFSAN001921
1271862	NC_021815.1|kraken:taxid|1271862	Salmonella enterica subsp. enterica serovar Typhimurium var. 5- str. CFSAN001921
1271862	NC_021816.1|kraken:taxid|1271862	Salmonella enterica subsp. enterica serovar Typhimurium var. 5- str. CFSAN001921
1271863	NC_021818.1|kraken:taxid|1271863	Salmonella enterica subsp. enterica serovar Cubana str. CFSAN002050
1271863	NC_021819.1|kraken:taxid|1271863	Salmonella enterica subsp. enterica serovar Cubana str. CFSAN002050
1271863	NC_021845.1|kraken:taxid|1271863	Salmonella enterica subsp. enterica serovar Cubana str. CFSAN002050
1271864	NC_021842.2|kraken:taxid|1271864	Salmonella enterica subsp. enterica serovar Heidelberg str. CFSAN002069
1271864	NC_021813.2|kraken:taxid|1271864	Salmonella enterica subsp. enterica serovar Heidelberg str. CFSAN002069
1271864	NC_021812.2|kraken:taxid|1271864	Salmonella enterica subsp. enterica serovar Heidelberg str. CFSAN002069
1274814	NC_020163.1|kraken:taxid|1274814	Escherichia coli APEC O78
1276282	NC_022737.1|kraken:taxid|1276282	Staphylococcus pasteuri SP1
1279365	NC_020249.1|kraken:taxid|1279365	Bacillus thuringiensis serovar kurstaki str. HD73
1279365	NC_020240.1|kraken:taxid|1279365	Bacillus thuringiensis serovar kurstaki str. HD73
1279365	NC_020250.1|kraken:taxid|1279365	Bacillus thuringiensis serovar kurstaki str. HD73
1279365	NC_020238.1|kraken:taxid|1279365	Bacillus thuringiensis serovar kurstaki str. HD73
1279365	NC_020239.1|kraken:taxid|1279365	Bacillus thuringiensis serovar kurstaki str. HD73
1279365	NC_020242.1|kraken:taxid|1279365	Bacillus thuringiensis serovar kurstaki str. HD73
1279365	NC_020241.1|kraken:taxid|1279365	Bacillus thuringiensis serovar kurstaki str. HD73
1279365	NC_020243.1|kraken:taxid|1279365	Bacillus thuringiensis serovar kurstaki str. HD73
1280	NZ_CP011685.1|kraken:taxid|1280	NCAIM B.01065
1280	NZ_CP011685.1|kraken:taxid|1280	Staphilococcus aureus
1280	NZ_CP011685.1|kraken:taxid|1280	JCM 20624
1280	NZ_CP011685.1|kraken:taxid|1280	CCUG 1800
1280	NZ_CP011685.1|kraken:taxid|1280	Staphylococcus aureus
1280	NZ_CP011685.1|kraken:taxid|1280	Micrococcus pyogenes
1280	NZ_CP011685.1|kraken:taxid|1280	ATCC 12600-U
1280	NZ_CP011685.1|kraken:taxid|1280	NBRC 100910
1280	NZ_CP011685.1|kraken:taxid|1280	DSM 20231
1280	NZ_CP011685.1|kraken:taxid|1280	Staphlococcus pyogenes citreus
1280	NZ_CP011685.1|kraken:taxid|1280	Micrococcus pyogenes Lehmann and Neumann 1896
1280	NZ_CP011685.1|kraken:taxid|1280	Staphlococcus pyogenes citreus Passet 1885
1280	NZ_CP011685.1|kraken:taxid|1280	Micrococcus aureus Rosenbach 1884 Zopf 1885
1280	NZ_CP011685.1|kraken:taxid|1280	Staphylococus aureus
1280	NZ_CP011685.1|kraken:taxid|1280	CIP 65.8
1280	NZ_CP011685.1|kraken:taxid|1280	NCCB 72047
1280	NZ_CP011685.1|kraken:taxid|1280	ATCC 12600
1280	NZ_CP011685.1|kraken:taxid|1280	Staphylococcus pyogenes aureus Rosenbach 1884
1280	NZ_CP011685.1|kraken:taxid|1280	CCM 885
1280	NZ_CP011685.1|kraken:taxid|1280	NCTC 8532
1280	NZ_CP011685.1|kraken:taxid|1280	Streptococcus aureus
1280	NZ_CP011685.1|kraken:taxid|1280	Micrococcus aureus
1280	NZ_CP011685.1|kraken:taxid|1280	HAMBI 66
1280	NZ_CP011685.1|kraken:taxid|1280	Staphylococcus aureus Rosenbach 1884
1280	NZ_CP011685.1|kraken:taxid|1280	Staphylococcus pyogenes aureus
1280	NZ_CP013619.1|kraken:taxid|1280	NCAIM B.01065
1280	NZ_CP013619.1|kraken:taxid|1280	Staphilococcus aureus
1280	NZ_CP013619.1|kraken:taxid|1280	JCM 20624
1280	NZ_CP013619.1|kraken:taxid|1280	CCUG 1800
1280	NZ_CP013619.1|kraken:taxid|1280	Staphylococcus aureus
1280	NZ_CP013619.1|kraken:taxid|1280	Micrococcus pyogenes
1280	NZ_CP013619.1|kraken:taxid|1280	ATCC 12600-U
1280	NZ_CP013619.1|kraken:taxid|1280	NBRC 100910
1280	NZ_CP013619.1|kraken:taxid|1280	DSM 20231
1280	NZ_CP013619.1|kraken:taxid|1280	Staphlococcus pyogenes citreus
1280	NZ_CP013619.1|kraken:taxid|1280	Micrococcus pyogenes Lehmann and Neumann 1896
1280	NZ_CP013619.1|kraken:taxid|1280	Staphlococcus pyogenes citreus Passet 1885
1280	NZ_CP013619.1|kraken:taxid|1280	Micrococcus aureus Rosenbach 1884 Zopf 1885
1280	NZ_CP013619.1|kraken:taxid|1280	Staphylococus aureus
1280	NZ_CP013619.1|kraken:taxid|1280	CIP 65.8
1280	NZ_CP013619.1|kraken:taxid|1280	NCCB 72047
1280	NZ_CP013619.1|kraken:taxid|1280	ATCC 12600
1280	NZ_CP013619.1|kraken:taxid|1280	Staphylococcus pyogenes aureus Rosenbach 1884
1280	NZ_CP013619.1|kraken:taxid|1280	CCM 885
1280	NZ_CP013619.1|kraken:taxid|1280	NCTC 8532
1280	NZ_CP013619.1|kraken:taxid|1280	Streptococcus aureus
1280	NZ_CP013619.1|kraken:taxid|1280	Micrococcus aureus
1280	NZ_CP013619.1|kraken:taxid|1280	HAMBI 66
1280	NZ_CP013619.1|kraken:taxid|1280	Staphylococcus aureus Rosenbach 1884
1280	NZ_CP013619.1|kraken:taxid|1280	Staphylococcus pyogenes aureus
1280	NZ_CP012972.1|kraken:taxid|1280	NCAIM B.01065
1280	NZ_CP012972.1|kraken:taxid|1280	Staphilococcus aureus
1280	NZ_CP012972.1|kraken:taxid|1280	JCM 20624
1280	NZ_CP012972.1|kraken:taxid|1280	CCUG 1800
1280	NZ_CP012972.1|kraken:taxid|1280	Staphylococcus aureus
1280	NZ_CP012972.1|kraken:taxid|1280	Micrococcus pyogenes
1280	NZ_CP012972.1|kraken:taxid|1280	ATCC 12600-U
1280	NZ_CP012972.1|kraken:taxid|1280	NBRC 100910
1280	NZ_CP012972.1|kraken:taxid|1280	DSM 20231
1280	NZ_CP012972.1|kraken:taxid|1280	Staphlococcus pyogenes citreus
1280	NZ_CP012972.1|kraken:taxid|1280	Micrococcus pyogenes Lehmann and Neumann 1896
1280	NZ_CP012972.1|kraken:taxid|1280	Staphlococcus pyogenes citreus Passet 1885
1280	NZ_CP012972.1|kraken:taxid|1280	Micrococcus aureus Rosenbach 1884 Zopf 1885
1280	NZ_CP012972.1|kraken:taxid|1280	Staphylococus aureus
1280	NZ_CP012972.1|kraken:taxid|1280	CIP 65.8
1280	NZ_CP012972.1|kraken:taxid|1280	NCCB 72047
1280	NZ_CP012972.1|kraken:taxid|1280	ATCC 12600
1280	NZ_CP012972.1|kraken:taxid|1280	Staphylococcus pyogenes aureus Rosenbach 1884
1280	NZ_CP012972.1|kraken:taxid|1280	CCM 885
1280	NZ_CP012972.1|kraken:taxid|1280	NCTC 8532
1280	NZ_CP012972.1|kraken:taxid|1280	Streptococcus aureus
1280	NZ_CP012972.1|kraken:taxid|1280	Micrococcus aureus
1280	NZ_CP012972.1|kraken:taxid|1280	HAMBI 66
1280	NZ_CP012972.1|kraken:taxid|1280	Staphylococcus aureus Rosenbach 1884
1280	NZ_CP012972.1|kraken:taxid|1280	Staphylococcus pyogenes aureus
1280	NZ_CP007671.1|kraken:taxid|1280	NCAIM B.01065
1280	NZ_CP007671.1|kraken:taxid|1280	Staphilococcus aureus
1280	NZ_CP007671.1|kraken:taxid|1280	JCM 20624
1280	NZ_CP007671.1|kraken:taxid|1280	CCUG 1800
1280	NZ_CP007671.1|kraken:taxid|1280	Staphylococcus aureus
1280	NZ_CP007671.1|kraken:taxid|1280	Micrococcus pyogenes
1280	NZ_CP007671.1|kraken:taxid|1280	ATCC 12600-U
1280	NZ_CP007671.1|kraken:taxid|1280	NBRC 100910
1280	NZ_CP007671.1|kraken:taxid|1280	DSM 20231
1280	NZ_CP007671.1|kraken:taxid|1280	Staphlococcus pyogenes citreus
1280	NZ_CP007671.1|kraken:taxid|1280	Micrococcus pyogenes Lehmann and Neumann 1896
1280	NZ_CP007671.1|kraken:taxid|1280	Staphlococcus pyogenes citreus Passet 1885
1280	NZ_CP007671.1|kraken:taxid|1280	Micrococcus aureus Rosenbach 1884 Zopf 1885
1280	NZ_CP007671.1|kraken:taxid|1280	Staphylococus aureus
1280	NZ_CP007671.1|kraken:taxid|1280	CIP 65.8
1280	NZ_CP007671.1|kraken:taxid|1280	NCCB 72047
1280	NZ_CP007671.1|kraken:taxid|1280	ATCC 12600
1280	NZ_CP007671.1|kraken:taxid|1280	Staphylococcus pyogenes aureus Rosenbach 1884
1280	NZ_CP007671.1|kraken:taxid|1280	CCM 885
1280	NZ_CP007671.1|kraken:taxid|1280	NCTC 8532
1280	NZ_CP007671.1|kraken:taxid|1280	Streptococcus aureus
1280	NZ_CP007671.1|kraken:taxid|1280	Micrococcus aureus
1280	NZ_CP007671.1|kraken:taxid|1280	HAMBI 66
1280	NZ_CP007671.1|kraken:taxid|1280	Staphylococcus aureus Rosenbach 1884
1280	NZ_CP007671.1|kraken:taxid|1280	Staphylococcus pyogenes aureus
1280	NZ_CP007676.1|kraken:taxid|1280	NCAIM B.01065
1280	NZ_CP007676.1|kraken:taxid|1280	Staphilococcus aureus
1280	NZ_CP007676.1|kraken:taxid|1280	JCM 20624
1280	NZ_CP007676.1|kraken:taxid|1280	CCUG 1800
1280	NZ_CP007676.1|kraken:taxid|1280	Staphylococcus aureus
1280	NZ_CP007676.1|kraken:taxid|1280	Micrococcus pyogenes
1280	NZ_CP007676.1|kraken:taxid|1280	ATCC 12600-U
1280	NZ_CP007676.1|kraken:taxid|1280	NBRC 100910
1280	NZ_CP007676.1|kraken:taxid|1280	DSM 20231
1280	NZ_CP007676.1|kraken:taxid|1280	Staphlococcus pyogenes citreus
1280	NZ_CP007676.1|kraken:taxid|1280	Micrococcus pyogenes Lehmann and Neumann 1896
1280	NZ_CP007676.1|kraken:taxid|1280	Staphlococcus pyogenes citreus Passet 1885
1280	NZ_CP007676.1|kraken:taxid|1280	Micrococcus aureus Rosenbach 1884 Zopf 1885
1280	NZ_CP007676.1|kraken:taxid|1280	Staphylococus aureus
1280	NZ_CP007676.1|kraken:taxid|1280	CIP 65.8
1280	NZ_CP007676.1|kraken:taxid|1280	NCCB 72047
1280	NZ_CP007676.1|kraken:taxid|1280	ATCC 12600
1280	NZ_CP007676.1|kraken:taxid|1280	Staphylococcus pyogenes aureus Rosenbach 1884
1280	NZ_CP007676.1|kraken:taxid|1280	CCM 885
1280	NZ_CP007676.1|kraken:taxid|1280	NCTC 8532
1280	NZ_CP007676.1|kraken:taxid|1280	Streptococcus aureus
1280	NZ_CP007676.1|kraken:taxid|1280	Micrococcus aureus
1280	NZ_CP007676.1|kraken:taxid|1280	HAMBI 66
1280	NZ_CP007676.1|kraken:taxid|1280	Staphylococcus aureus Rosenbach 1884
1280	NZ_CP007676.1|kraken:taxid|1280	Staphylococcus pyogenes aureus
1280	NZ_CP007675.1|kraken:taxid|1280	NCAIM B.01065
1280	NZ_CP007675.1|kraken:taxid|1280	Staphilococcus aureus
1280	NZ_CP007675.1|kraken:taxid|1280	JCM 20624
1280	NZ_CP007675.1|kraken:taxid|1280	CCUG 1800
1280	NZ_CP007675.1|kraken:taxid|1280	Staphylococcus aureus
1280	NZ_CP007675.1|kraken:taxid|1280	Micrococcus pyogenes
1280	NZ_CP007675.1|kraken:taxid|1280	ATCC 12600-U
1280	NZ_CP007675.1|kraken:taxid|1280	NBRC 100910
1280	NZ_CP007675.1|kraken:taxid|1280	DSM 20231
1280	NZ_CP007675.1|kraken:taxid|1280	Staphlococcus pyogenes citreus
1280	NZ_CP007675.1|kraken:taxid|1280	Micrococcus pyogenes Lehmann and Neumann 1896
1280	NZ_CP007675.1|kraken:taxid|1280	Staphlococcus pyogenes citreus Passet 1885
1280	NZ_CP007675.1|kraken:taxid|1280	Micrococcus aureus Rosenbach 1884 Zopf 1885
1280	NZ_CP007675.1|kraken:taxid|1280	Staphylococus aureus
1280	NZ_CP007675.1|kraken:taxid|1280	CIP 65.8
1280	NZ_CP007675.1|kraken:taxid|1280	NCCB 72047
1280	NZ_CP007675.1|kraken:taxid|1280	ATCC 12600
1280	NZ_CP007675.1|kraken:taxid|1280	Staphylococcus pyogenes aureus Rosenbach 1884
1280	NZ_CP007675.1|kraken:taxid|1280	CCM 885
1280	NZ_CP007675.1|kraken:taxid|1280	NCTC 8532
1280	NZ_CP007675.1|kraken:taxid|1280	Streptococcus aureus
1280	NZ_CP007675.1|kraken:taxid|1280	Micrococcus aureus
1280	NZ_CP007675.1|kraken:taxid|1280	HAMBI 66
1280	NZ_CP007675.1|kraken:taxid|1280	Staphylococcus aureus Rosenbach 1884
1280	NZ_CP007675.1|kraken:taxid|1280	Staphylococcus pyogenes aureus
1280	NZ_CP012973.1|kraken:taxid|1280	NCAIM B.01065
1280	NZ_CP012973.1|kraken:taxid|1280	Staphilococcus aureus
1280	NZ_CP012973.1|kraken:taxid|1280	JCM 20624
1280	NZ_CP012973.1|kraken:taxid|1280	CCUG 1800
1280	NZ_CP012973.1|kraken:taxid|1280	Staphylococcus aureus
1280	NZ_CP012973.1|kraken:taxid|1280	Micrococcus pyogenes
1280	NZ_CP012973.1|kraken:taxid|1280	ATCC 12600-U
1280	NZ_CP012973.1|kraken:taxid|1280	NBRC 100910
1280	NZ_CP012973.1|kraken:taxid|1280	DSM 20231
1280	NZ_CP012973.1|kraken:taxid|1280	Staphlococcus pyogenes citreus
1280	NZ_CP012973.1|kraken:taxid|1280	Micrococcus pyogenes Lehmann and Neumann 1896
1280	NZ_CP012973.1|kraken:taxid|1280	Staphlococcus pyogenes citreus Passet 1885
1280	NZ_CP012973.1|kraken:taxid|1280	Micrococcus aureus Rosenbach 1884 Zopf 1885
1280	NZ_CP012973.1|kraken:taxid|1280	Staphylococus aureus
1280	NZ_CP012973.1|kraken:taxid|1280	CIP 65.8
1280	NZ_CP012973.1|kraken:taxid|1280	NCCB 72047
1280	NZ_CP012973.1|kraken:taxid|1280	ATCC 12600
1280	NZ_CP012973.1|kraken:taxid|1280	Staphylococcus pyogenes aureus Rosenbach 1884
1280	NZ_CP012973.1|kraken:taxid|1280	CCM 885
1280	NZ_CP012973.1|kraken:taxid|1280	NCTC 8532
1280	NZ_CP012973.1|kraken:taxid|1280	Streptococcus aureus
1280	NZ_CP012973.1|kraken:taxid|1280	Micrococcus aureus
1280	NZ_CP012973.1|kraken:taxid|1280	HAMBI 66
1280	NZ_CP012973.1|kraken:taxid|1280	Staphylococcus aureus Rosenbach 1884
1280	NZ_CP012973.1|kraken:taxid|1280	Staphylococcus pyogenes aureus
1280	NZ_AP014942.1|kraken:taxid|1280	NCAIM B.01065
1280	NZ_AP014942.1|kraken:taxid|1280	Staphilococcus aureus
1280	NZ_AP014942.1|kraken:taxid|1280	JCM 20624
1280	NZ_AP014942.1|kraken:taxid|1280	CCUG 1800
1280	NZ_AP014942.1|kraken:taxid|1280	Staphylococcus aureus
1280	NZ_AP014942.1|kraken:taxid|1280	Micrococcus pyogenes
1280	NZ_AP014942.1|kraken:taxid|1280	ATCC 12600-U
1280	NZ_AP014942.1|kraken:taxid|1280	NBRC 100910
1280	NZ_AP014942.1|kraken:taxid|1280	DSM 20231
1280	NZ_AP014942.1|kraken:taxid|1280	Staphlococcus pyogenes citreus
1280	NZ_AP014942.1|kraken:taxid|1280	Micrococcus pyogenes Lehmann and Neumann 1896
1280	NZ_AP014942.1|kraken:taxid|1280	Staphlococcus pyogenes citreus Passet 1885
1280	NZ_AP014942.1|kraken:taxid|1280	Micrococcus aureus Rosenbach 1884 Zopf 1885
1280	NZ_AP014942.1|kraken:taxid|1280	Staphylococus aureus
1280	NZ_AP014942.1|kraken:taxid|1280	CIP 65.8
1280	NZ_AP014942.1|kraken:taxid|1280	NCCB 72047
1280	NZ_AP014942.1|kraken:taxid|1280	ATCC 12600
1280	NZ_AP014942.1|kraken:taxid|1280	Staphylococcus pyogenes aureus Rosenbach 1884
1280	NZ_AP014942.1|kraken:taxid|1280	CCM 885
1280	NZ_AP014942.1|kraken:taxid|1280	NCTC 8532
1280	NZ_AP014942.1|kraken:taxid|1280	Streptococcus aureus
1280	NZ_AP014942.1|kraken:taxid|1280	Micrococcus aureus
1280	NZ_AP014942.1|kraken:taxid|1280	HAMBI 66
1280	NZ_AP014942.1|kraken:taxid|1280	Staphylococcus aureus Rosenbach 1884
1280	NZ_AP014942.1|kraken:taxid|1280	Staphylococcus pyogenes aureus
1280	NZ_CP012974.1|kraken:taxid|1280	NCAIM B.01065
1280	NZ_CP012974.1|kraken:taxid|1280	Staphilococcus aureus
1280	NZ_CP012974.1|kraken:taxid|1280	JCM 20624
1280	NZ_CP012974.1|kraken:taxid|1280	CCUG 1800
1280	NZ_CP012974.1|kraken:taxid|1280	Staphylococcus aureus
1280	NZ_CP012974.1|kraken:taxid|1280	Micrococcus pyogenes
1280	NZ_CP012974.1|kraken:taxid|1280	ATCC 12600-U
1280	NZ_CP012974.1|kraken:taxid|1280	NBRC 100910
1280	NZ_CP012974.1|kraken:taxid|1280	DSM 20231
1280	NZ_CP012974.1|kraken:taxid|1280	Staphlococcus pyogenes citreus
1280	NZ_CP012974.1|kraken:taxid|1280	Micrococcus pyogenes Lehmann and Neumann 1896
1280	NZ_CP012974.1|kraken:taxid|1280	Staphlococcus pyogenes citreus Passet 1885
1280	NZ_CP012974.1|kraken:taxid|1280	Micrococcus aureus Rosenbach 1884 Zopf 1885
1280	NZ_CP012974.1|kraken:taxid|1280	Staphylococus aureus
1280	NZ_CP012974.1|kraken:taxid|1280	CIP 65.8
1280	NZ_CP012974.1|kraken:taxid|1280	NCCB 72047
1280	NZ_CP012974.1|kraken:taxid|1280	ATCC 12600
1280	NZ_CP012974.1|kraken:taxid|1280	Staphylococcus pyogenes aureus Rosenbach 1884
1280	NZ_CP012974.1|kraken:taxid|1280	CCM 885
1280	NZ_CP012974.1|kraken:taxid|1280	NCTC 8532
1280	NZ_CP012974.1|kraken:taxid|1280	Streptococcus aureus
1280	NZ_CP012974.1|kraken:taxid|1280	Micrococcus aureus
1280	NZ_CP012974.1|kraken:taxid|1280	HAMBI 66
1280	NZ_CP012974.1|kraken:taxid|1280	Staphylococcus aureus Rosenbach 1884
1280	NZ_CP012974.1|kraken:taxid|1280	Staphylococcus pyogenes aureus
1280	NZ_CP010297.1|kraken:taxid|1280	NCAIM B.01065
1280	NZ_CP010297.1|kraken:taxid|1280	Staphilococcus aureus
1280	NZ_CP010297.1|kraken:taxid|1280	JCM 20624
1280	NZ_CP010297.1|kraken:taxid|1280	CCUG 1800
1280	NZ_CP010297.1|kraken:taxid|1280	Staphylococcus aureus
1280	NZ_CP010297.1|kraken:taxid|1280	Micrococcus pyogenes
1280	NZ_CP010297.1|kraken:taxid|1280	ATCC 12600-U
1280	NZ_CP010297.1|kraken:taxid|1280	NBRC 100910
1280	NZ_CP010297.1|kraken:taxid|1280	DSM 20231
1280	NZ_CP010297.1|kraken:taxid|1280	Staphlococcus pyogenes citreus
1280	NZ_CP010297.1|kraken:taxid|1280	Micrococcus pyogenes Lehmann and Neumann 1896
1280	NZ_CP010297.1|kraken:taxid|1280	Staphlococcus pyogenes citreus Passet 1885
1280	NZ_CP010297.1|kraken:taxid|1280	Micrococcus aureus Rosenbach 1884 Zopf 1885
1280	NZ_CP010297.1|kraken:taxid|1280	Staphylococus aureus
1280	NZ_CP010297.1|kraken:taxid|1280	CIP 65.8
1280	NZ_CP010297.1|kraken:taxid|1280	NCCB 72047
1280	NZ_CP010297.1|kraken:taxid|1280	ATCC 12600
1280	NZ_CP010297.1|kraken:taxid|1280	Staphylococcus pyogenes aureus Rosenbach 1884
1280	NZ_CP010297.1|kraken:taxid|1280	CCM 885
1280	NZ_CP010297.1|kraken:taxid|1280	NCTC 8532
1280	NZ_CP010297.1|kraken:taxid|1280	Streptococcus aureus
1280	NZ_CP010297.1|kraken:taxid|1280	Micrococcus aureus
1280	NZ_CP010297.1|kraken:taxid|1280	HAMBI 66
1280	NZ_CP010297.1|kraken:taxid|1280	Staphylococcus aureus Rosenbach 1884
1280	NZ_CP010297.1|kraken:taxid|1280	Staphylococcus pyogenes aureus
1280	NZ_CP010299.1|kraken:taxid|1280	NCAIM B.01065
1280	NZ_CP010299.1|kraken:taxid|1280	Staphilococcus aureus
1280	NZ_CP010299.1|kraken:taxid|1280	JCM 20624
1280	NZ_CP010299.1|kraken:taxid|1280	CCUG 1800
1280	NZ_CP010299.1|kraken:taxid|1280	Staphylococcus aureus
1280	NZ_CP010299.1|kraken:taxid|1280	Micrococcus pyogenes
1280	NZ_CP010299.1|kraken:taxid|1280	ATCC 12600-U
1280	NZ_CP010299.1|kraken:taxid|1280	NBRC 100910
1280	NZ_CP010299.1|kraken:taxid|1280	DSM 20231
1280	NZ_CP010299.1|kraken:taxid|1280	Staphlococcus pyogenes citreus
1280	NZ_CP010299.1|kraken:taxid|1280	Micrococcus pyogenes Lehmann and Neumann 1896
1280	NZ_CP010299.1|kraken:taxid|1280	Staphlococcus pyogenes citreus Passet 1885
1280	NZ_CP010299.1|kraken:taxid|1280	Micrococcus aureus Rosenbach 1884 Zopf 1885
1280	NZ_CP010299.1|kraken:taxid|1280	Staphylococus aureus
1280	NZ_CP010299.1|kraken:taxid|1280	CIP 65.8
1280	NZ_CP010299.1|kraken:taxid|1280	NCCB 72047
1280	NZ_CP010299.1|kraken:taxid|1280	ATCC 12600
1280	NZ_CP010299.1|kraken:taxid|1280	Staphylococcus pyogenes aureus Rosenbach 1884
1280	NZ_CP010299.1|kraken:taxid|1280	CCM 885
1280	NZ_CP010299.1|kraken:taxid|1280	NCTC 8532
1280	NZ_CP010299.1|kraken:taxid|1280	Streptococcus aureus
1280	NZ_CP010299.1|kraken:taxid|1280	Micrococcus aureus
1280	NZ_CP010299.1|kraken:taxid|1280	HAMBI 66
1280	NZ_CP010299.1|kraken:taxid|1280	Staphylococcus aureus Rosenbach 1884
1280	NZ_CP010299.1|kraken:taxid|1280	Staphylococcus pyogenes aureus
1280	NZ_CP013618.1|kraken:taxid|1280	NCAIM B.01065
1280	NZ_CP013618.1|kraken:taxid|1280	Staphilococcus aureus
1280	NZ_CP013618.1|kraken:taxid|1280	JCM 20624
1280	NZ_CP013618.1|kraken:taxid|1280	CCUG 1800
1280	NZ_CP013618.1|kraken:taxid|1280	Staphylococcus aureus
1280	NZ_CP013618.1|kraken:taxid|1280	Micrococcus pyogenes
1280	NZ_CP013618.1|kraken:taxid|1280	ATCC 12600-U
1280	NZ_CP013618.1|kraken:taxid|1280	NBRC 100910
1280	NZ_CP013618.1|kraken:taxid|1280	DSM 20231
1280	NZ_CP013618.1|kraken:taxid|1280	Staphlococcus pyogenes citreus
1280	NZ_CP013618.1|kraken:taxid|1280	Micrococcus pyogenes Lehmann and Neumann 1896
1280	NZ_CP013618.1|kraken:taxid|1280	Staphlococcus pyogenes citreus Passet 1885
1280	NZ_CP013618.1|kraken:taxid|1280	Micrococcus aureus Rosenbach 1884 Zopf 1885
1280	NZ_CP013618.1|kraken:taxid|1280	Staphylococus aureus
1280	NZ_CP013618.1|kraken:taxid|1280	CIP 65.8
1280	NZ_CP013618.1|kraken:taxid|1280	NCCB 72047
1280	NZ_CP013618.1|kraken:taxid|1280	ATCC 12600
1280	NZ_CP013618.1|kraken:taxid|1280	Staphylococcus pyogenes aureus Rosenbach 1884
1280	NZ_CP013618.1|kraken:taxid|1280	CCM 885
1280	NZ_CP013618.1|kraken:taxid|1280	NCTC 8532
1280	NZ_CP013618.1|kraken:taxid|1280	Streptococcus aureus
1280	NZ_CP013618.1|kraken:taxid|1280	Micrococcus aureus
1280	NZ_CP013618.1|kraken:taxid|1280	HAMBI 66
1280	NZ_CP013618.1|kraken:taxid|1280	Staphylococcus aureus Rosenbach 1884
1280	NZ_CP013618.1|kraken:taxid|1280	Staphylococcus pyogenes aureus
1280	NZ_CP007670.1|kraken:taxid|1280	NCAIM B.01065
1280	NZ_CP007670.1|kraken:taxid|1280	Staphilococcus aureus
1280	NZ_CP007670.1|kraken:taxid|1280	JCM 20624
1280	NZ_CP007670.1|kraken:taxid|1280	CCUG 1800
1280	NZ_CP007670.1|kraken:taxid|1280	Staphylococcus aureus
1280	NZ_CP007670.1|kraken:taxid|1280	Micrococcus pyogenes
1280	NZ_CP007670.1|kraken:taxid|1280	ATCC 12600-U
1280	NZ_CP007670.1|kraken:taxid|1280	NBRC 100910
1280	NZ_CP007670.1|kraken:taxid|1280	DSM 20231
1280	NZ_CP007670.1|kraken:taxid|1280	Staphlococcus pyogenes citreus
1280	NZ_CP007670.1|kraken:taxid|1280	Micrococcus pyogenes Lehmann and Neumann 1896
1280	NZ_CP007670.1|kraken:taxid|1280	Staphlococcus pyogenes citreus Passet 1885
1280	NZ_CP007670.1|kraken:taxid|1280	Micrococcus aureus Rosenbach 1884 Zopf 1885
1280	NZ_CP007670.1|kraken:taxid|1280	Staphylococus aureus
1280	NZ_CP007670.1|kraken:taxid|1280	CIP 65.8
1280	NZ_CP007670.1|kraken:taxid|1280	NCCB 72047
1280	NZ_CP007670.1|kraken:taxid|1280	ATCC 12600
1280	NZ_CP007670.1|kraken:taxid|1280	Staphylococcus pyogenes aureus Rosenbach 1884
1280	NZ_CP007670.1|kraken:taxid|1280	CCM 885
1280	NZ_CP007670.1|kraken:taxid|1280	NCTC 8532
1280	NZ_CP007670.1|kraken:taxid|1280	Streptococcus aureus
1280	NZ_CP007670.1|kraken:taxid|1280	Micrococcus aureus
1280	NZ_CP007670.1|kraken:taxid|1280	HAMBI 66
1280	NZ_CP007670.1|kraken:taxid|1280	Staphylococcus aureus Rosenbach 1884
1280	NZ_CP007670.1|kraken:taxid|1280	Staphylococcus pyogenes aureus
1280	NZ_CP012976.1|kraken:taxid|1280	NCAIM B.01065
1280	NZ_CP012976.1|kraken:taxid|1280	Staphilococcus aureus
1280	NZ_CP012976.1|kraken:taxid|1280	JCM 20624
1280	NZ_CP012976.1|kraken:taxid|1280	CCUG 1800
1280	NZ_CP012976.1|kraken:taxid|1280	Staphylococcus aureus
1280	NZ_CP012976.1|kraken:taxid|1280	Micrococcus pyogenes
1280	NZ_CP012976.1|kraken:taxid|1280	ATCC 12600-U
1280	NZ_CP012976.1|kraken:taxid|1280	NBRC 100910
1280	NZ_CP012976.1|kraken:taxid|1280	DSM 20231
1280	NZ_CP012976.1|kraken:taxid|1280	Staphlococcus pyogenes citreus
1280	NZ_CP012976.1|kraken:taxid|1280	Micrococcus pyogenes Lehmann and Neumann 1896
1280	NZ_CP012976.1|kraken:taxid|1280	Staphlococcus pyogenes citreus Passet 1885
1280	NZ_CP012976.1|kraken:taxid|1280	Micrococcus aureus Rosenbach 1884 Zopf 1885
1280	NZ_CP012976.1|kraken:taxid|1280	Staphylococus aureus
1280	NZ_CP012976.1|kraken:taxid|1280	CIP 65.8
1280	NZ_CP012976.1|kraken:taxid|1280	NCCB 72047
1280	NZ_CP012976.1|kraken:taxid|1280	ATCC 12600
1280	NZ_CP012976.1|kraken:taxid|1280	Staphylococcus pyogenes aureus Rosenbach 1884
1280	NZ_CP012976.1|kraken:taxid|1280	CCM 885
1280	NZ_CP012976.1|kraken:taxid|1280	NCTC 8532
1280	NZ_CP012976.1|kraken:taxid|1280	Streptococcus aureus
1280	NZ_CP012976.1|kraken:taxid|1280	Micrococcus aureus
1280	NZ_CP012976.1|kraken:taxid|1280	HAMBI 66
1280	NZ_CP012976.1|kraken:taxid|1280	Staphylococcus aureus Rosenbach 1884
1280	NZ_CP012976.1|kraken:taxid|1280	Staphylococcus pyogenes aureus
1280	NZ_CP013956.1|kraken:taxid|1280	NCAIM B.01065
1280	NZ_CP013956.1|kraken:taxid|1280	Staphilococcus aureus
1280	NZ_CP013956.1|kraken:taxid|1280	JCM 20624
1280	NZ_CP013956.1|kraken:taxid|1280	CCUG 1800
1280	NZ_CP013956.1|kraken:taxid|1280	Staphylococcus aureus
1280	NZ_CP013956.1|kraken:taxid|1280	Micrococcus pyogenes
1280	NZ_CP013956.1|kraken:taxid|1280	ATCC 12600-U
1280	NZ_CP013956.1|kraken:taxid|1280	NBRC 100910
1280	NZ_CP013956.1|kraken:taxid|1280	DSM 20231
1280	NZ_CP013956.1|kraken:taxid|1280	Staphlococcus pyogenes citreus
1280	NZ_CP013956.1|kraken:taxid|1280	Micrococcus pyogenes Lehmann and Neumann 1896
1280	NZ_CP013956.1|kraken:taxid|1280	Staphlococcus pyogenes citreus Passet 1885
1280	NZ_CP013956.1|kraken:taxid|1280	Micrococcus aureus Rosenbach 1884 Zopf 1885
1280	NZ_CP013956.1|kraken:taxid|1280	Staphylococus aureus
1280	NZ_CP013956.1|kraken:taxid|1280	CIP 65.8
1280	NZ_CP013956.1|kraken:taxid|1280	NCCB 72047
1280	NZ_CP013956.1|kraken:taxid|1280	ATCC 12600
1280	NZ_CP013956.1|kraken:taxid|1280	Staphylococcus pyogenes aureus Rosenbach 1884
1280	NZ_CP013956.1|kraken:taxid|1280	CCM 885
1280	NZ_CP013956.1|kraken:taxid|1280	NCTC 8532
1280	NZ_CP013956.1|kraken:taxid|1280	Streptococcus aureus
1280	NZ_CP013956.1|kraken:taxid|1280	Micrococcus aureus
1280	NZ_CP013956.1|kraken:taxid|1280	HAMBI 66
1280	NZ_CP013956.1|kraken:taxid|1280	Staphylococcus aureus Rosenbach 1884
1280	NZ_CP013956.1|kraken:taxid|1280	Staphylococcus pyogenes aureus
1280	NZ_LT615218.1|kraken:taxid|1280	NCAIM B.01065
1280	NZ_LT615218.1|kraken:taxid|1280	Staphilococcus aureus
1280	NZ_LT615218.1|kraken:taxid|1280	JCM 20624
1280	NZ_LT615218.1|kraken:taxid|1280	CCUG 1800
1280	NZ_LT615218.1|kraken:taxid|1280	Staphylococcus aureus
1280	NZ_LT615218.1|kraken:taxid|1280	Micrococcus pyogenes
1280	NZ_LT615218.1|kraken:taxid|1280	ATCC 12600-U
1280	NZ_LT615218.1|kraken:taxid|1280	NBRC 100910
1280	NZ_LT615218.1|kraken:taxid|1280	DSM 20231
1280	NZ_LT615218.1|kraken:taxid|1280	Staphlococcus pyogenes citreus
1280	NZ_LT615218.1|kraken:taxid|1280	Micrococcus pyogenes Lehmann and Neumann 1896
1280	NZ_LT615218.1|kraken:taxid|1280	Staphlococcus pyogenes citreus Passet 1885
1280	NZ_LT615218.1|kraken:taxid|1280	Micrococcus aureus Rosenbach 1884 Zopf 1885
1280	NZ_LT615218.1|kraken:taxid|1280	Staphylococus aureus
1280	NZ_LT615218.1|kraken:taxid|1280	CIP 65.8
1280	NZ_LT615218.1|kraken:taxid|1280	NCCB 72047
1280	NZ_LT615218.1|kraken:taxid|1280	ATCC 12600
1280	NZ_LT615218.1|kraken:taxid|1280	Staphylococcus pyogenes aureus Rosenbach 1884
1280	NZ_LT615218.1|kraken:taxid|1280	CCM 885
1280	NZ_LT615218.1|kraken:taxid|1280	NCTC 8532
1280	NZ_LT615218.1|kraken:taxid|1280	Streptococcus aureus
1280	NZ_LT615218.1|kraken:taxid|1280	Micrococcus aureus
1280	NZ_LT615218.1|kraken:taxid|1280	HAMBI 66
1280	NZ_LT615218.1|kraken:taxid|1280	Staphylococcus aureus Rosenbach 1884
1280	NZ_LT615218.1|kraken:taxid|1280	Staphylococcus pyogenes aureus
1280	NZ_LT009691.1|kraken:taxid|1280	NCAIM B.01065
1280	NZ_LT009691.1|kraken:taxid|1280	Staphilococcus aureus
1280	NZ_LT009691.1|kraken:taxid|1280	JCM 20624
1280	NZ_LT009691.1|kraken:taxid|1280	CCUG 1800
1280	NZ_LT009691.1|kraken:taxid|1280	Staphylococcus aureus
1280	NZ_LT009691.1|kraken:taxid|1280	Micrococcus pyogenes
1280	NZ_LT009691.1|kraken:taxid|1280	ATCC 12600-U
1280	NZ_LT009691.1|kraken:taxid|1280	NBRC 100910
1280	NZ_LT009691.1|kraken:taxid|1280	DSM 20231
1280	NZ_LT009691.1|kraken:taxid|1280	Staphlococcus pyogenes citreus
1280	NZ_LT009691.1|kraken:taxid|1280	Micrococcus pyogenes Lehmann and Neumann 1896
1280	NZ_LT009691.1|kraken:taxid|1280	Staphlococcus pyogenes citreus Passet 1885
1280	NZ_LT009691.1|kraken:taxid|1280	Micrococcus aureus Rosenbach 1884 Zopf 1885
1280	NZ_LT009691.1|kraken:taxid|1280	Staphylococus aureus
1280	NZ_LT009691.1|kraken:taxid|1280	CIP 65.8
1280	NZ_LT009691.1|kraken:taxid|1280	NCCB 72047
1280	NZ_LT009691.1|kraken:taxid|1280	ATCC 12600
1280	NZ_LT009691.1|kraken:taxid|1280	Staphylococcus pyogenes aureus Rosenbach 1884
1280	NZ_LT009691.1|kraken:taxid|1280	CCM 885
1280	NZ_LT009691.1|kraken:taxid|1280	NCTC 8532
1280	NZ_LT009691.1|kraken:taxid|1280	Streptococcus aureus
1280	NZ_LT009691.1|kraken:taxid|1280	Micrococcus aureus
1280	NZ_LT009691.1|kraken:taxid|1280	HAMBI 66
1280	NZ_LT009691.1|kraken:taxid|1280	Staphylococcus aureus Rosenbach 1884
1280	NZ_LT009691.1|kraken:taxid|1280	Staphylococcus pyogenes aureus
1280	NZ_CP013617.1|kraken:taxid|1280	NCAIM B.01065
1280	NZ_CP013617.1|kraken:taxid|1280	Staphilococcus aureus
1280	NZ_CP013617.1|kraken:taxid|1280	JCM 20624
1280	NZ_CP013617.1|kraken:taxid|1280	CCUG 1800
1280	NZ_CP013617.1|kraken:taxid|1280	Staphylococcus aureus
1280	NZ_CP013617.1|kraken:taxid|1280	Micrococcus pyogenes
1280	NZ_CP013617.1|kraken:taxid|1280	ATCC 12600-U
1280	NZ_CP013617.1|kraken:taxid|1280	NBRC 100910
1280	NZ_CP013617.1|kraken:taxid|1280	DSM 20231
1280	NZ_CP013617.1|kraken:taxid|1280	Staphlococcus pyogenes citreus
1280	NZ_CP013617.1|kraken:taxid|1280	Micrococcus pyogenes Lehmann and Neumann 1896
1280	NZ_CP013617.1|kraken:taxid|1280	Staphlococcus pyogenes citreus Passet 1885
1280	NZ_CP013617.1|kraken:taxid|1280	Micrococcus aureus Rosenbach 1884 Zopf 1885
1280	NZ_CP013617.1|kraken:taxid|1280	Staphylococus aureus
1280	NZ_CP013617.1|kraken:taxid|1280	CIP 65.8
1280	NZ_CP013617.1|kraken:taxid|1280	NCCB 72047
1280	NZ_CP013617.1|kraken:taxid|1280	ATCC 12600
1280	NZ_CP013617.1|kraken:taxid|1280	Staphylococcus pyogenes aureus Rosenbach 1884
1280	NZ_CP013617.1|kraken:taxid|1280	CCM 885
1280	NZ_CP013617.1|kraken:taxid|1280	NCTC 8532
1280	NZ_CP013617.1|kraken:taxid|1280	Streptococcus aureus
1280	NZ_CP013617.1|kraken:taxid|1280	Micrococcus aureus
1280	NZ_CP013617.1|kraken:taxid|1280	HAMBI 66
1280	NZ_CP013617.1|kraken:taxid|1280	Staphylococcus aureus Rosenbach 1884
1280	NZ_CP013617.1|kraken:taxid|1280	Staphylococcus pyogenes aureus
1280	NZ_CP007679.1|kraken:taxid|1280	NCAIM B.01065
1280	NZ_CP007679.1|kraken:taxid|1280	Staphilococcus aureus
1280	NZ_CP007679.1|kraken:taxid|1280	JCM 20624
1280	NZ_CP007679.1|kraken:taxid|1280	CCUG 1800
1280	NZ_CP007679.1|kraken:taxid|1280	Staphylococcus aureus
1280	NZ_CP007679.1|kraken:taxid|1280	Micrococcus pyogenes
1280	NZ_CP007679.1|kraken:taxid|1280	ATCC 12600-U
1280	NZ_CP007679.1|kraken:taxid|1280	NBRC 100910
1280	NZ_CP007679.1|kraken:taxid|1280	DSM 20231
1280	NZ_CP007679.1|kraken:taxid|1280	Staphlococcus pyogenes citreus
1280	NZ_CP007679.1|kraken:taxid|1280	Micrococcus pyogenes Lehmann and Neumann 1896
1280	NZ_CP007679.1|kraken:taxid|1280	Staphlococcus pyogenes citreus Passet 1885
1280	NZ_CP007679.1|kraken:taxid|1280	Micrococcus aureus Rosenbach 1884 Zopf 1885
1280	NZ_CP007679.1|kraken:taxid|1280	Staphylococus aureus
1280	NZ_CP007679.1|kraken:taxid|1280	CIP 65.8
1280	NZ_CP007679.1|kraken:taxid|1280	NCCB 72047
1280	NZ_CP007679.1|kraken:taxid|1280	ATCC 12600
1280	NZ_CP007679.1|kraken:taxid|1280	Staphylococcus pyogenes aureus Rosenbach 1884
1280	NZ_CP007679.1|kraken:taxid|1280	CCM 885
1280	NZ_CP007679.1|kraken:taxid|1280	NCTC 8532
1280	NZ_CP007679.1|kraken:taxid|1280	Streptococcus aureus
1280	NZ_CP007679.1|kraken:taxid|1280	Micrococcus aureus
1280	NZ_CP007679.1|kraken:taxid|1280	HAMBI 66
1280	NZ_CP007679.1|kraken:taxid|1280	Staphylococcus aureus Rosenbach 1884
1280	NZ_CP007679.1|kraken:taxid|1280	Staphylococcus pyogenes aureus
1280	NZ_CP014064.1|kraken:taxid|1280	NCAIM B.01065
1280	NZ_CP014064.1|kraken:taxid|1280	Staphilococcus aureus
1280	NZ_CP014064.1|kraken:taxid|1280	JCM 20624
1280	NZ_CP014064.1|kraken:taxid|1280	CCUG 1800
1280	NZ_CP014064.1|kraken:taxid|1280	Staphylococcus aureus
1280	NZ_CP014064.1|kraken:taxid|1280	Micrococcus pyogenes
1280	NZ_CP014064.1|kraken:taxid|1280	ATCC 12600-U
1280	NZ_CP014064.1|kraken:taxid|1280	NBRC 100910
1280	NZ_CP014064.1|kraken:taxid|1280	DSM 20231
1280	NZ_CP014064.1|kraken:taxid|1280	Staphlococcus pyogenes citreus
1280	NZ_CP014064.1|kraken:taxid|1280	Micrococcus pyogenes Lehmann and Neumann 1896
1280	NZ_CP014064.1|kraken:taxid|1280	Staphlococcus pyogenes citreus Passet 1885
1280	NZ_CP014064.1|kraken:taxid|1280	Micrococcus aureus Rosenbach 1884 Zopf 1885
1280	NZ_CP014064.1|kraken:taxid|1280	Staphylococus aureus
1280	NZ_CP014064.1|kraken:taxid|1280	CIP 65.8
1280	NZ_CP014064.1|kraken:taxid|1280	NCCB 72047
1280	NZ_CP014064.1|kraken:taxid|1280	ATCC 12600
1280	NZ_CP014064.1|kraken:taxid|1280	Staphylococcus pyogenes aureus Rosenbach 1884
1280	NZ_CP014064.1|kraken:taxid|1280	CCM 885
1280	NZ_CP014064.1|kraken:taxid|1280	NCTC 8532
1280	NZ_CP014064.1|kraken:taxid|1280	Streptococcus aureus
1280	NZ_CP014064.1|kraken:taxid|1280	Micrococcus aureus
1280	NZ_CP014064.1|kraken:taxid|1280	HAMBI 66
1280	NZ_CP014064.1|kraken:taxid|1280	Staphylococcus aureus Rosenbach 1884
1280	NZ_CP014064.1|kraken:taxid|1280	Staphylococcus pyogenes aureus
1280	NZ_CP012977.1|kraken:taxid|1280	NCAIM B.01065
1280	NZ_CP012977.1|kraken:taxid|1280	Staphilococcus aureus
1280	NZ_CP012977.1|kraken:taxid|1280	JCM 20624
1280	NZ_CP012977.1|kraken:taxid|1280	CCUG 1800
1280	NZ_CP012977.1|kraken:taxid|1280	Staphylococcus aureus
1280	NZ_CP012977.1|kraken:taxid|1280	Micrococcus pyogenes
1280	NZ_CP012977.1|kraken:taxid|1280	ATCC 12600-U
1280	NZ_CP012977.1|kraken:taxid|1280	NBRC 100910
1280	NZ_CP012977.1|kraken:taxid|1280	DSM 20231
1280	NZ_CP012977.1|kraken:taxid|1280	Staphlococcus pyogenes citreus
1280	NZ_CP012977.1|kraken:taxid|1280	Micrococcus pyogenes Lehmann and Neumann 1896
1280	NZ_CP012977.1|kraken:taxid|1280	Staphlococcus pyogenes citreus Passet 1885
1280	NZ_CP012977.1|kraken:taxid|1280	Micrococcus aureus Rosenbach 1884 Zopf 1885
1280	NZ_CP012977.1|kraken:taxid|1280	Staphylococus aureus
1280	NZ_CP012977.1|kraken:taxid|1280	CIP 65.8
1280	NZ_CP012977.1|kraken:taxid|1280	NCCB 72047
1280	NZ_CP012977.1|kraken:taxid|1280	ATCC 12600
1280	NZ_CP012977.1|kraken:taxid|1280	Staphylococcus pyogenes aureus Rosenbach 1884
1280	NZ_CP012977.1|kraken:taxid|1280	CCM 885
1280	NZ_CP012977.1|kraken:taxid|1280	NCTC 8532
1280	NZ_CP012977.1|kraken:taxid|1280	Streptococcus aureus
1280	NZ_CP012977.1|kraken:taxid|1280	Micrococcus aureus
1280	NZ_CP012977.1|kraken:taxid|1280	HAMBI 66
1280	NZ_CP012977.1|kraken:taxid|1280	Staphylococcus aureus Rosenbach 1884
1280	NZ_CP012977.1|kraken:taxid|1280	Staphylococcus pyogenes aureus
1280	NZ_AP014943.1|kraken:taxid|1280	NCAIM B.01065
1280	NZ_AP014943.1|kraken:taxid|1280	Staphilococcus aureus
1280	NZ_AP014943.1|kraken:taxid|1280	JCM 20624
1280	NZ_AP014943.1|kraken:taxid|1280	CCUG 1800
1280	NZ_AP014943.1|kraken:taxid|1280	Staphylococcus aureus
1280	NZ_AP014943.1|kraken:taxid|1280	Micrococcus pyogenes
1280	NZ_AP014943.1|kraken:taxid|1280	ATCC 12600-U
1280	NZ_AP014943.1|kraken:taxid|1280	NBRC 100910
1280	NZ_AP014943.1|kraken:taxid|1280	DSM 20231
1280	NZ_AP014943.1|kraken:taxid|1280	Staphlococcus pyogenes citreus
1280	NZ_AP014943.1|kraken:taxid|1280	Micrococcus pyogenes Lehmann and Neumann 1896
1280	NZ_AP014943.1|kraken:taxid|1280	Staphlococcus pyogenes citreus Passet 1885
1280	NZ_AP014943.1|kraken:taxid|1280	Micrococcus aureus Rosenbach 1884 Zopf 1885
1280	NZ_AP014943.1|kraken:taxid|1280	Staphylococus aureus
1280	NZ_AP014943.1|kraken:taxid|1280	CIP 65.8
1280	NZ_AP014943.1|kraken:taxid|1280	NCCB 72047
1280	NZ_AP014943.1|kraken:taxid|1280	ATCC 12600
1280	NZ_AP014943.1|kraken:taxid|1280	Staphylococcus pyogenes aureus Rosenbach 1884
1280	NZ_AP014943.1|kraken:taxid|1280	CCM 885
1280	NZ_AP014943.1|kraken:taxid|1280	NCTC 8532
1280	NZ_AP014943.1|kraken:taxid|1280	Streptococcus aureus
1280	NZ_AP014943.1|kraken:taxid|1280	Micrococcus aureus
1280	NZ_AP014943.1|kraken:taxid|1280	HAMBI 66
1280	NZ_AP014943.1|kraken:taxid|1280	Staphylococcus aureus Rosenbach 1884
1280	NZ_AP014943.1|kraken:taxid|1280	Staphylococcus pyogenes aureus
1280	NZ_CP011147.1|kraken:taxid|1280	NCAIM B.01065
1280	NZ_CP011147.1|kraken:taxid|1280	Staphilococcus aureus
1280	NZ_CP011147.1|kraken:taxid|1280	JCM 20624
1280	NZ_CP011147.1|kraken:taxid|1280	CCUG 1800
1280	NZ_CP011147.1|kraken:taxid|1280	Staphylococcus aureus
1280	NZ_CP011147.1|kraken:taxid|1280	Micrococcus pyogenes
1280	NZ_CP011147.1|kraken:taxid|1280	ATCC 12600-U
1280	NZ_CP011147.1|kraken:taxid|1280	NBRC 100910
1280	NZ_CP011147.1|kraken:taxid|1280	DSM 20231
1280	NZ_CP011147.1|kraken:taxid|1280	Staphlococcus pyogenes citreus
1280	NZ_CP011147.1|kraken:taxid|1280	Micrococcus pyogenes Lehmann and Neumann 1896
1280	NZ_CP011147.1|kraken:taxid|1280	Staphlococcus pyogenes citreus Passet 1885
1280	NZ_CP011147.1|kraken:taxid|1280	Micrococcus aureus Rosenbach 1884 Zopf 1885
1280	NZ_CP011147.1|kraken:taxid|1280	Staphylococus aureus
1280	NZ_CP011147.1|kraken:taxid|1280	CIP 65.8
1280	NZ_CP011147.1|kraken:taxid|1280	NCCB 72047
1280	NZ_CP011147.1|kraken:taxid|1280	ATCC 12600
1280	NZ_CP011147.1|kraken:taxid|1280	Staphylococcus pyogenes aureus Rosenbach 1884
1280	NZ_CP011147.1|kraken:taxid|1280	CCM 885
1280	NZ_CP011147.1|kraken:taxid|1280	NCTC 8532
1280	NZ_CP011147.1|kraken:taxid|1280	Streptococcus aureus
1280	NZ_CP011147.1|kraken:taxid|1280	Micrococcus aureus
1280	NZ_CP011147.1|kraken:taxid|1280	HAMBI 66
1280	NZ_CP011147.1|kraken:taxid|1280	Staphylococcus aureus Rosenbach 1884
1280	NZ_CP011147.1|kraken:taxid|1280	Staphylococcus pyogenes aureus
1280	NZ_CP009828.1|kraken:taxid|1280	NCAIM B.01065
1280	NZ_CP009828.1|kraken:taxid|1280	Staphilococcus aureus
1280	NZ_CP009828.1|kraken:taxid|1280	JCM 20624
1280	NZ_CP009828.1|kraken:taxid|1280	CCUG 1800
1280	NZ_CP009828.1|kraken:taxid|1280	Staphylococcus aureus
1280	NZ_CP009828.1|kraken:taxid|1280	Micrococcus pyogenes
1280	NZ_CP009828.1|kraken:taxid|1280	ATCC 12600-U
1280	NZ_CP009828.1|kraken:taxid|1280	NBRC 100910
1280	NZ_CP009828.1|kraken:taxid|1280	DSM 20231
1280	NZ_CP009828.1|kraken:taxid|1280	Staphlococcus pyogenes citreus
1280	NZ_CP009828.1|kraken:taxid|1280	Micrococcus pyogenes Lehmann and Neumann 1896
1280	NZ_CP009828.1|kraken:taxid|1280	Staphlococcus pyogenes citreus Passet 1885
1280	NZ_CP009828.1|kraken:taxid|1280	Micrococcus aureus Rosenbach 1884 Zopf 1885
1280	NZ_CP009828.1|kraken:taxid|1280	Staphylococus aureus
1280	NZ_CP009828.1|kraken:taxid|1280	CIP 65.8
1280	NZ_CP009828.1|kraken:taxid|1280	NCCB 72047
1280	NZ_CP009828.1|kraken:taxid|1280	ATCC 12600
1280	NZ_CP009828.1|kraken:taxid|1280	Staphylococcus pyogenes aureus Rosenbach 1884
1280	NZ_CP009828.1|kraken:taxid|1280	CCM 885
1280	NZ_CP009828.1|kraken:taxid|1280	NCTC 8532
1280	NZ_CP009828.1|kraken:taxid|1280	Streptococcus aureus
1280	NZ_CP009828.1|kraken:taxid|1280	Micrococcus aureus
1280	NZ_CP009828.1|kraken:taxid|1280	HAMBI 66
1280	NZ_CP009828.1|kraken:taxid|1280	Staphylococcus aureus Rosenbach 1884
1280	NZ_CP009828.1|kraken:taxid|1280	Staphylococcus pyogenes aureus
1280	NZ_CP010295.1|kraken:taxid|1280	NCAIM B.01065
1280	NZ_CP010295.1|kraken:taxid|1280	Staphilococcus aureus
1280	NZ_CP010295.1|kraken:taxid|1280	JCM 20624
1280	NZ_CP010295.1|kraken:taxid|1280	CCUG 1800
1280	NZ_CP010295.1|kraken:taxid|1280	Staphylococcus aureus
1280	NZ_CP010295.1|kraken:taxid|1280	Micrococcus pyogenes
1280	NZ_CP010295.1|kraken:taxid|1280	ATCC 12600-U
1280	NZ_CP010295.1|kraken:taxid|1280	NBRC 100910
1280	NZ_CP010295.1|kraken:taxid|1280	DSM 20231
1280	NZ_CP010295.1|kraken:taxid|1280	Staphlococcus pyogenes citreus
1280	NZ_CP010295.1|kraken:taxid|1280	Micrococcus pyogenes Lehmann and Neumann 1896
1280	NZ_CP010295.1|kraken:taxid|1280	Staphlococcus pyogenes citreus Passet 1885
1280	NZ_CP010295.1|kraken:taxid|1280	Micrococcus aureus Rosenbach 1884 Zopf 1885
1280	NZ_CP010295.1|kraken:taxid|1280	Staphylococus aureus
1280	NZ_CP010295.1|kraken:taxid|1280	CIP 65.8
1280	NZ_CP010295.1|kraken:taxid|1280	NCCB 72047
1280	NZ_CP010295.1|kraken:taxid|1280	ATCC 12600
1280	NZ_CP010295.1|kraken:taxid|1280	Staphylococcus pyogenes aureus Rosenbach 1884
1280	NZ_CP010295.1|kraken:taxid|1280	CCM 885
1280	NZ_CP010295.1|kraken:taxid|1280	NCTC 8532
1280	NZ_CP010295.1|kraken:taxid|1280	Streptococcus aureus
1280	NZ_CP010295.1|kraken:taxid|1280	Micrococcus aureus
1280	NZ_CP010295.1|kraken:taxid|1280	HAMBI 66
1280	NZ_CP010295.1|kraken:taxid|1280	Staphylococcus aureus Rosenbach 1884
1280	NZ_CP010295.1|kraken:taxid|1280	Staphylococcus pyogenes aureus
1280	NZ_CP014791.1|kraken:taxid|1280	NCAIM B.01065
1280	NZ_CP014791.1|kraken:taxid|1280	Staphilococcus aureus
1280	NZ_CP014791.1|kraken:taxid|1280	JCM 20624
1280	NZ_CP014791.1|kraken:taxid|1280	CCUG 1800
1280	NZ_CP014791.1|kraken:taxid|1280	Staphylococcus aureus
1280	NZ_CP014791.1|kraken:taxid|1280	Micrococcus pyogenes
1280	NZ_CP014791.1|kraken:taxid|1280	ATCC 12600-U
1280	NZ_CP014791.1|kraken:taxid|1280	NBRC 100910
1280	NZ_CP014791.1|kraken:taxid|1280	DSM 20231
1280	NZ_CP014791.1|kraken:taxid|1280	Staphlococcus pyogenes citreus
1280	NZ_CP014791.1|kraken:taxid|1280	Micrococcus pyogenes Lehmann and Neumann 1896
1280	NZ_CP014791.1|kraken:taxid|1280	Staphlococcus pyogenes citreus Passet 1885
1280	NZ_CP014791.1|kraken:taxid|1280	Micrococcus aureus Rosenbach 1884 Zopf 1885
1280	NZ_CP014791.1|kraken:taxid|1280	Staphylococus aureus
1280	NZ_CP014791.1|kraken:taxid|1280	CIP 65.8
1280	NZ_CP014791.1|kraken:taxid|1280	NCCB 72047
1280	NZ_CP014791.1|kraken:taxid|1280	ATCC 12600
1280	NZ_CP014791.1|kraken:taxid|1280	Staphylococcus pyogenes aureus Rosenbach 1884
1280	NZ_CP014791.1|kraken:taxid|1280	CCM 885
1280	NZ_CP014791.1|kraken:taxid|1280	NCTC 8532
1280	NZ_CP014791.1|kraken:taxid|1280	Streptococcus aureus
1280	NZ_CP014791.1|kraken:taxid|1280	Micrococcus aureus
1280	NZ_CP014791.1|kraken:taxid|1280	HAMBI 66
1280	NZ_CP014791.1|kraken:taxid|1280	Staphylococcus aureus Rosenbach 1884
1280	NZ_CP014791.1|kraken:taxid|1280	Staphylococcus pyogenes aureus
1280	NZ_CP013137.1|kraken:taxid|1280	NCAIM B.01065
1280	NZ_CP013137.1|kraken:taxid|1280	Staphilococcus aureus
1280	NZ_CP013137.1|kraken:taxid|1280	JCM 20624
1280	NZ_CP013137.1|kraken:taxid|1280	CCUG 1800
1280	NZ_CP013137.1|kraken:taxid|1280	Staphylococcus aureus
1280	NZ_CP013137.1|kraken:taxid|1280	Micrococcus pyogenes
1280	NZ_CP013137.1|kraken:taxid|1280	ATCC 12600-U
1280	NZ_CP013137.1|kraken:taxid|1280	NBRC 100910
1280	NZ_CP013137.1|kraken:taxid|1280	DSM 20231
1280	NZ_CP013137.1|kraken:taxid|1280	Staphlococcus pyogenes citreus
1280	NZ_CP013137.1|kraken:taxid|1280	Micrococcus pyogenes Lehmann and Neumann 1896
1280	NZ_CP013137.1|kraken:taxid|1280	Staphlococcus pyogenes citreus Passet 1885
1280	NZ_CP013137.1|kraken:taxid|1280	Micrococcus aureus Rosenbach 1884 Zopf 1885
1280	NZ_CP013137.1|kraken:taxid|1280	Staphylococus aureus
1280	NZ_CP013137.1|kraken:taxid|1280	CIP 65.8
1280	NZ_CP013137.1|kraken:taxid|1280	NCCB 72047
1280	NZ_CP013137.1|kraken:taxid|1280	ATCC 12600
1280	NZ_CP013137.1|kraken:taxid|1280	Staphylococcus pyogenes aureus Rosenbach 1884
1280	NZ_CP013137.1|kraken:taxid|1280	CCM 885
1280	NZ_CP013137.1|kraken:taxid|1280	NCTC 8532
1280	NZ_CP013137.1|kraken:taxid|1280	Streptococcus aureus
1280	NZ_CP013137.1|kraken:taxid|1280	Micrococcus aureus
1280	NZ_CP013137.1|kraken:taxid|1280	HAMBI 66
1280	NZ_CP013137.1|kraken:taxid|1280	Staphylococcus aureus Rosenbach 1884
1280	NZ_CP013137.1|kraken:taxid|1280	Staphylococcus pyogenes aureus
1280	NZ_CP013953.1|kraken:taxid|1280	NCAIM B.01065
1280	NZ_CP013953.1|kraken:taxid|1280	Staphilococcus aureus
1280	NZ_CP013953.1|kraken:taxid|1280	JCM 20624
1280	NZ_CP013953.1|kraken:taxid|1280	CCUG 1800
1280	NZ_CP013953.1|kraken:taxid|1280	Staphylococcus aureus
1280	NZ_CP013953.1|kraken:taxid|1280	Micrococcus pyogenes
1280	NZ_CP013953.1|kraken:taxid|1280	ATCC 12600-U
1280	NZ_CP013953.1|kraken:taxid|1280	NBRC 100910
1280	NZ_CP013953.1|kraken:taxid|1280	DSM 20231
1280	NZ_CP013953.1|kraken:taxid|1280	Staphlococcus pyogenes citreus
1280	NZ_CP013953.1|kraken:taxid|1280	Micrococcus pyogenes Lehmann and Neumann 1896
1280	NZ_CP013953.1|kraken:taxid|1280	Staphlococcus pyogenes citreus Passet 1885
1280	NZ_CP013953.1|kraken:taxid|1280	Micrococcus aureus Rosenbach 1884 Zopf 1885
1280	NZ_CP013953.1|kraken:taxid|1280	Staphylococus aureus
1280	NZ_CP013953.1|kraken:taxid|1280	CIP 65.8
1280	NZ_CP013953.1|kraken:taxid|1280	NCCB 72047
1280	NZ_CP013953.1|kraken:taxid|1280	ATCC 12600
1280	NZ_CP013953.1|kraken:taxid|1280	Staphylococcus pyogenes aureus Rosenbach 1884
1280	NZ_CP013953.1|kraken:taxid|1280	CCM 885
1280	NZ_CP013953.1|kraken:taxid|1280	NCTC 8532
1280	NZ_CP013953.1|kraken:taxid|1280	Streptococcus aureus
1280	NZ_CP013953.1|kraken:taxid|1280	Micrococcus aureus
1280	NZ_CP013953.1|kraken:taxid|1280	HAMBI 66
1280	NZ_CP013953.1|kraken:taxid|1280	Staphylococcus aureus Rosenbach 1884
1280	NZ_CP013953.1|kraken:taxid|1280	Staphylococcus pyogenes aureus
1280	NZ_LN831036.1|kraken:taxid|1280	NCAIM B.01065
1280	NZ_LN831036.1|kraken:taxid|1280	Staphilococcus aureus
1280	NZ_LN831036.1|kraken:taxid|1280	JCM 20624
1280	NZ_LN831036.1|kraken:taxid|1280	CCUG 1800
1280	NZ_LN831036.1|kraken:taxid|1280	Staphylococcus aureus
1280	NZ_LN831036.1|kraken:taxid|1280	Micrococcus pyogenes
1280	NZ_LN831036.1|kraken:taxid|1280	ATCC 12600-U
1280	NZ_LN831036.1|kraken:taxid|1280	NBRC 100910
1280	NZ_LN831036.1|kraken:taxid|1280	DSM 20231
1280	NZ_LN831036.1|kraken:taxid|1280	Staphlococcus pyogenes citreus
1280	NZ_LN831036.1|kraken:taxid|1280	Micrococcus pyogenes Lehmann and Neumann 1896
1280	NZ_LN831036.1|kraken:taxid|1280	Staphlococcus pyogenes citreus Passet 1885
1280	NZ_LN831036.1|kraken:taxid|1280	Micrococcus aureus Rosenbach 1884 Zopf 1885
1280	NZ_LN831036.1|kraken:taxid|1280	Staphylococus aureus
1280	NZ_LN831036.1|kraken:taxid|1280	CIP 65.8
1280	NZ_LN831036.1|kraken:taxid|1280	NCCB 72047
1280	NZ_LN831036.1|kraken:taxid|1280	ATCC 12600
1280	NZ_LN831036.1|kraken:taxid|1280	Staphylococcus pyogenes aureus Rosenbach 1884
1280	NZ_LN831036.1|kraken:taxid|1280	CCM 885
1280	NZ_LN831036.1|kraken:taxid|1280	NCTC 8532
1280	NZ_LN831036.1|kraken:taxid|1280	Streptococcus aureus
1280	NZ_LN831036.1|kraken:taxid|1280	Micrococcus aureus
1280	NZ_LN831036.1|kraken:taxid|1280	HAMBI 66
1280	NZ_LN831036.1|kraken:taxid|1280	Staphylococcus aureus Rosenbach 1884
1280	NZ_LN831036.1|kraken:taxid|1280	Staphylococcus pyogenes aureus
1280	NZ_CP012596.1|kraken:taxid|1280	NCAIM B.01065
1280	NZ_CP012596.1|kraken:taxid|1280	Staphilococcus aureus
1280	NZ_CP012596.1|kraken:taxid|1280	JCM 20624
1280	NZ_CP012596.1|kraken:taxid|1280	CCUG 1800
1280	NZ_CP012596.1|kraken:taxid|1280	Staphylococcus aureus
1280	NZ_CP012596.1|kraken:taxid|1280	Micrococcus pyogenes
1280	NZ_CP012596.1|kraken:taxid|1280	ATCC 12600-U
1280	NZ_CP012596.1|kraken:taxid|1280	NBRC 100910
1280	NZ_CP012596.1|kraken:taxid|1280	DSM 20231
1280	NZ_CP012596.1|kraken:taxid|1280	Staphlococcus pyogenes citreus
1280	NZ_CP012596.1|kraken:taxid|1280	Micrococcus pyogenes Lehmann and Neumann 1896
1280	NZ_CP012596.1|kraken:taxid|1280	Staphlococcus pyogenes citreus Passet 1885
1280	NZ_CP012596.1|kraken:taxid|1280	Micrococcus aureus Rosenbach 1884 Zopf 1885
1280	NZ_CP012596.1|kraken:taxid|1280	Staphylococus aureus
1280	NZ_CP012596.1|kraken:taxid|1280	CIP 65.8
1280	NZ_CP012596.1|kraken:taxid|1280	NCCB 72047
1280	NZ_CP012596.1|kraken:taxid|1280	ATCC 12600
1280	NZ_CP012596.1|kraken:taxid|1280	Staphylococcus pyogenes aureus Rosenbach 1884
1280	NZ_CP012596.1|kraken:taxid|1280	CCM 885
1280	NZ_CP012596.1|kraken:taxid|1280	NCTC 8532
1280	NZ_CP012596.1|kraken:taxid|1280	Streptococcus aureus
1280	NZ_CP012596.1|kraken:taxid|1280	Micrococcus aureus
1280	NZ_CP012596.1|kraken:taxid|1280	HAMBI 66
1280	NZ_CP012596.1|kraken:taxid|1280	Staphylococcus aureus Rosenbach 1884
1280	NZ_CP012596.1|kraken:taxid|1280	Staphylococcus pyogenes aureus
1280	NZ_CP012970.1|kraken:taxid|1280	NCAIM B.01065
1280	NZ_CP012970.1|kraken:taxid|1280	Staphilococcus aureus
1280	NZ_CP012970.1|kraken:taxid|1280	JCM 20624
1280	NZ_CP012970.1|kraken:taxid|1280	CCUG 1800
1280	NZ_CP012970.1|kraken:taxid|1280	Staphylococcus aureus
1280	NZ_CP012970.1|kraken:taxid|1280	Micrococcus pyogenes
1280	NZ_CP012970.1|kraken:taxid|1280	ATCC 12600-U
1280	NZ_CP012970.1|kraken:taxid|1280	NBRC 100910
1280	NZ_CP012970.1|kraken:taxid|1280	DSM 20231
1280	NZ_CP012970.1|kraken:taxid|1280	Staphlococcus pyogenes citreus
1280	NZ_CP012970.1|kraken:taxid|1280	Micrococcus pyogenes Lehmann and Neumann 1896
1280	NZ_CP012970.1|kraken:taxid|1280	Staphlococcus pyogenes citreus Passet 1885
1280	NZ_CP012970.1|kraken:taxid|1280	Micrococcus aureus Rosenbach 1884 Zopf 1885
1280	NZ_CP012970.1|kraken:taxid|1280	Staphylococus aureus
1280	NZ_CP012970.1|kraken:taxid|1280	CIP 65.8
1280	NZ_CP012970.1|kraken:taxid|1280	NCCB 72047
1280	NZ_CP012970.1|kraken:taxid|1280	ATCC 12600
1280	NZ_CP012970.1|kraken:taxid|1280	Staphylococcus pyogenes aureus Rosenbach 1884
1280	NZ_CP012970.1|kraken:taxid|1280	CCM 885
1280	NZ_CP012970.1|kraken:taxid|1280	NCTC 8532
1280	NZ_CP012970.1|kraken:taxid|1280	Streptococcus aureus
1280	NZ_CP012970.1|kraken:taxid|1280	Micrococcus aureus
1280	NZ_CP012970.1|kraken:taxid|1280	HAMBI 66
1280	NZ_CP012970.1|kraken:taxid|1280	Staphylococcus aureus Rosenbach 1884
1280	NZ_CP012970.1|kraken:taxid|1280	Staphylococcus pyogenes aureus
1280	NZ_CP007454.1|kraken:taxid|1280	NCAIM B.01065
1280	NZ_CP007454.1|kraken:taxid|1280	Staphilococcus aureus
1280	NZ_CP007454.1|kraken:taxid|1280	JCM 20624
1280	NZ_CP007454.1|kraken:taxid|1280	CCUG 1800
1280	NZ_CP007454.1|kraken:taxid|1280	Staphylococcus aureus
1280	NZ_CP007454.1|kraken:taxid|1280	Micrococcus pyogenes
1280	NZ_CP007454.1|kraken:taxid|1280	ATCC 12600-U
1280	NZ_CP007454.1|kraken:taxid|1280	NBRC 100910
1280	NZ_CP007454.1|kraken:taxid|1280	DSM 20231
1280	NZ_CP007454.1|kraken:taxid|1280	Staphlococcus pyogenes citreus
1280	NZ_CP007454.1|kraken:taxid|1280	Micrococcus pyogenes Lehmann and Neumann 1896
1280	NZ_CP007454.1|kraken:taxid|1280	Staphlococcus pyogenes citreus Passet 1885
1280	NZ_CP007454.1|kraken:taxid|1280	Micrococcus aureus Rosenbach 1884 Zopf 1885
1280	NZ_CP007454.1|kraken:taxid|1280	Staphylococus aureus
1280	NZ_CP007454.1|kraken:taxid|1280	CIP 65.8
1280	NZ_CP007454.1|kraken:taxid|1280	NCCB 72047
1280	NZ_CP007454.1|kraken:taxid|1280	ATCC 12600
1280	NZ_CP007454.1|kraken:taxid|1280	Staphylococcus pyogenes aureus Rosenbach 1884
1280	NZ_CP007454.1|kraken:taxid|1280	CCM 885
1280	NZ_CP007454.1|kraken:taxid|1280	NCTC 8532
1280	NZ_CP007454.1|kraken:taxid|1280	Streptococcus aureus
1280	NZ_CP007454.1|kraken:taxid|1280	Micrococcus aureus
1280	NZ_CP007454.1|kraken:taxid|1280	HAMBI 66
1280	NZ_CP007454.1|kraken:taxid|1280	Staphylococcus aureus Rosenbach 1884
1280	NZ_CP007454.1|kraken:taxid|1280	Staphylococcus pyogenes aureus
1280	NZ_CP013957.1|kraken:taxid|1280	NCAIM B.01065
1280	NZ_CP013957.1|kraken:taxid|1280	Staphilococcus aureus
1280	NZ_CP013957.1|kraken:taxid|1280	JCM 20624
1280	NZ_CP013957.1|kraken:taxid|1280	CCUG 1800
1280	NZ_CP013957.1|kraken:taxid|1280	Staphylococcus aureus
1280	NZ_CP013957.1|kraken:taxid|1280	Micrococcus pyogenes
1280	NZ_CP013957.1|kraken:taxid|1280	ATCC 12600-U
1280	NZ_CP013957.1|kraken:taxid|1280	NBRC 100910
1280	NZ_CP013957.1|kraken:taxid|1280	DSM 20231
1280	NZ_CP013957.1|kraken:taxid|1280	Staphlococcus pyogenes citreus
1280	NZ_CP013957.1|kraken:taxid|1280	Micrococcus pyogenes Lehmann and Neumann 1896
1280	NZ_CP013957.1|kraken:taxid|1280	Staphlococcus pyogenes citreus Passet 1885
1280	NZ_CP013957.1|kraken:taxid|1280	Micrococcus aureus Rosenbach 1884 Zopf 1885
1280	NZ_CP013957.1|kraken:taxid|1280	Staphylococus aureus
1280	NZ_CP013957.1|kraken:taxid|1280	CIP 65.8
1280	NZ_CP013957.1|kraken:taxid|1280	NCCB 72047
1280	NZ_CP013957.1|kraken:taxid|1280	ATCC 12600
1280	NZ_CP013957.1|kraken:taxid|1280	Staphylococcus pyogenes aureus Rosenbach 1884
1280	NZ_CP013957.1|kraken:taxid|1280	CCM 885
1280	NZ_CP013957.1|kraken:taxid|1280	NCTC 8532
1280	NZ_CP013957.1|kraken:taxid|1280	Streptococcus aureus
1280	NZ_CP013957.1|kraken:taxid|1280	Micrococcus aureus
1280	NZ_CP013957.1|kraken:taxid|1280	HAMBI 66
1280	NZ_CP013957.1|kraken:taxid|1280	Staphylococcus aureus Rosenbach 1884
1280	NZ_CP013957.1|kraken:taxid|1280	Staphylococcus pyogenes aureus
1280	NZ_CP013958.1|kraken:taxid|1280	NCAIM B.01065
1280	NZ_CP013958.1|kraken:taxid|1280	Staphilococcus aureus
1280	NZ_CP013958.1|kraken:taxid|1280	JCM 20624
1280	NZ_CP013958.1|kraken:taxid|1280	CCUG 1800
1280	NZ_CP013958.1|kraken:taxid|1280	Staphylococcus aureus
1280	NZ_CP013958.1|kraken:taxid|1280	Micrococcus pyogenes
1280	NZ_CP013958.1|kraken:taxid|1280	ATCC 12600-U
1280	NZ_CP013958.1|kraken:taxid|1280	NBRC 100910
1280	NZ_CP013958.1|kraken:taxid|1280	DSM 20231
[truncated: 239,009+ more rows]
